# Supplementary material for: Income and racial disparity in household publicly available electric vehicle infrastructure accessibility
Source: Nat Commun. 2024 Jun 14;15:5106. doi: 10.1038/s41467-024-49481-w (PMC11178907; doi:10.1038/s41467-024-49481-w)
Supplement: Supplementary file 4 — Source Data [file 41467_2024_49481_MOESM4_ESM.xlsx]

## Sheet: Figure 1
income_bin	Ethnic	rural	distance	FIND_DIV_1000	dp
(4.505,5.99]	Asian	Rural	28.0696	5	dp1
(4.505,5.99]	Asian	Urban	1.8149	5	dp1
(4.505,5.99]	Black or African American	Rural	41.7065	5	dp1
(4.505,5.99]	Black or African American	Urban	4.8977	5	dp1
(4.505,5.99]	Hispanic	Rural	25.0942	5	dp1
(4.505,5.99]	Hispanic	Urban	3.21648	5	dp1
(4.505,5.99]	White	Rural	29.0446	5	dp1
(4.505,5.99]	White	Urban	5.00186	5	dp1
(5.99,6.98]	Asian	Rural	26.7488	6	dp1
(5.99,6.98]	Asian	Urban	2.00903	6	dp1
(5.99,6.98]	Black or African American	Rural	38.4457	6	dp1
(5.99,6.98]	Black or African American	Urban	4.26211	6	dp1
(5.99,6.98]	Hispanic	Rural	27.0659	6	dp1
(5.99,6.98]	Hispanic	Urban	3.14034	6	dp1
(5.99,6.98]	White	Rural	27.9443	6	dp1
(5.99,6.98]	White	Urban	5.15174	6	dp1
(6.98,7.97]	Asian	Rural	23.7926	7	dp1
(6.98,7.97]	Asian	Urban	2.28922	7	dp1
(6.98,7.97]	Black or African American	Rural	36.2226	7	dp1
(6.98,7.97]	Black or African American	Urban	4.37676	7	dp1
(6.98,7.97]	Hispanic	Rural	25.8125	7	dp1
(6.98,7.97]	Hispanic	Urban	3.17023	7	dp1
(6.98,7.97]	White	Rural	26.4003	7	dp1
(6.98,7.97]	White	Urban	5.47005	7	dp1
(7.97,8.96]	Asian	Rural	26.3021	8	dp1
(7.97,8.96]	Asian	Urban	2.22793	8	dp1
(7.97,8.96]	Black or African American	Rural	37.9689	8	dp1
(7.97,8.96]	Black or African American	Urban	4.36734	8	dp1
(7.97,8.96]	Hispanic	Rural	26.2006	8	dp1
(7.97,8.96]	Hispanic	Urban	3.30466	8	dp1
(7.97,8.96]	White	Rural	25.876	8	dp1
(7.97,8.96]	White	Urban	5.66276	8	dp1
(8.96,9.95]	Asian	Rural	25.8289	9	dp1
(8.96,9.95]	Asian	Urban	2.16737	9	dp1
(8.96,9.95]	Black or African American	Rural	36.3612	9	dp1
(8.96,9.95]	Black or African American	Urban	4.37482	9	dp1
(8.96,9.95]	Hispanic	Rural	25.7544	9	dp1
(8.96,9.95]	Hispanic	Urban	3.36298	9	dp1
(8.96,9.95]	White	Rural	26.4188	9	dp1
(8.96,9.95]	White	Urban	5.66236	9	dp1
(9.95,10.94]	Asian	Rural	25.9807	10	dp1
(9.95,10.94]	Asian	Urban	2.48162	10	dp1
(9.95,10.94]	Black or African American	Rural	35.412	10	dp1
(9.95,10.94]	Black or African American	Urban	4.49757	10	dp1
(9.95,10.94]	Hispanic	Rural	27.6791	10	dp1
(9.95,10.94]	Hispanic	Urban	3.48791	10	dp1
(9.95,10.94]	White	Rural	27.3339	10	dp1
(9.95,10.94]	White	Urban	5.68114	10	dp1
(10.94,11.93]	Asian	Rural	24.4276	11	dp1
(10.94,11.93]	Asian	Urban	2.4001	11	dp1
(10.94,11.93]	Black or African American	Rural	36.2275	11	dp1
(10.94,11.93]	Black or African American	Urban	4.5645	11	dp1
(10.94,11.93]	Hispanic	Rural	27.3533	11	dp1
(10.94,11.93]	Hispanic	Urban	3.59178	11	dp1
(10.94,11.93]	White	Rural	27.1915	11	dp1
(10.94,11.93]	White	Urban	5.81515	11	dp1
(11.93,12.92]	Asian	Rural	20.0815	12	dp1
(11.93,12.92]	Asian	Urban	2.39027	12	dp1
(11.93,12.92]	Black or African American	Rural	35.7412	12	dp1
(11.93,12.92]	Black or African American	Urban	4.56675	12	dp1
(11.93,12.92]	Hispanic	Rural	24.8712	12	dp1
(11.93,12.92]	Hispanic	Urban	3.65432	12	dp1
(11.93,12.92]	White	Rural	26.6857	12	dp1
(11.93,12.92]	White	Urban	5.96475	12	dp1
(12.92,13.91]	Asian	Rural	26.2102	13	dp1
(12.92,13.91]	Asian	Urban	2.49064	13	dp1
(12.92,13.91]	Black or African American	Rural	34.9213	13	dp1
(12.92,13.91]	Black or African American	Urban	4.65003	13	dp1
(12.92,13.91]	Hispanic	Rural	27.4342	13	dp1
(12.92,13.91]	Hispanic	Urban	3.7705	13	dp1
(12.92,13.91]	White	Rural	28.1883	13	dp1
(12.92,13.91]	White	Urban	6.23088	13	dp1
(13.91,14.9]	Asian	Rural	23.4609	14	dp1
(13.91,14.9]	Asian	Urban	2.54972	14	dp1
(13.91,14.9]	Black or African American	Rural	34.397	14	dp1
(13.91,14.9]	Black or African American	Urban	4.58992	14	dp1
(13.91,14.9]	Hispanic	Rural	27.1338	14	dp1
(13.91,14.9]	Hispanic	Urban	3.92145	14	dp1
(13.91,14.9]	White	Rural	26.8329	14	dp1
(13.91,14.9]	White	Urban	6.20654	14	dp1
(14.9,15.89]	Asian	Rural	22.1814	15	dp1
(14.9,15.89]	Asian	Urban	2.38518	15	dp1
(14.9,15.89]	Black or African American	Rural	31.809	15	dp1
(14.9,15.89]	Black or African American	Urban	4.20478	15	dp1
(14.9,15.89]	Hispanic	Rural	23.3655	15	dp1
(14.9,15.89]	Hispanic	Urban	3.70143	15	dp1
(14.9,15.89]	White	Rural	25.7451	15	dp1
(14.9,15.89]	White	Urban	5.71322	15	dp1
(15.89,16.88]	Asian	Rural	21.7345	16	dp1
(15.89,16.88]	Asian	Urban	2.3903	16	dp1
(15.89,16.88]	Black or African American	Rural	31.7556	16	dp1
(15.89,16.88]	Black or African American	Urban	4.40373	16	dp1
(15.89,16.88]	Hispanic	Rural	22.8141	16	dp1
(15.89,16.88]	Hispanic	Urban	3.57655	16	dp1
(15.89,16.88]	White	Rural	25.2323	16	dp1
(15.89,16.88]	White	Urban	6.02015	16	dp1
(16.88,17.87]	Asian	Rural	23.235	17	dp1
(16.88,17.87]	Asian	Urban	2.39375	17	dp1
(16.88,17.87]	Black or African American	Rural	31.1012	17	dp1
(16.88,17.87]	Black or African American	Urban	4.2173	17	dp1
(16.88,17.87]	Hispanic	Rural	23.3592	17	dp1
(16.88,17.87]	Hispanic	Urban	3.71497	17	dp1
(16.88,17.87]	White	Rural	25.7971	17	dp1
(16.88,17.87]	White	Urban	5.88418	17	dp1
(17.87,18.86]	Asian	Rural	21.946	18	dp1
(17.87,18.86]	Asian	Urban	2.47424	18	dp1
(17.87,18.86]	Black or African American	Rural	31.3467	18	dp1
(17.87,18.86]	Black or African American	Urban	4.50578	18	dp1
(17.87,18.86]	Hispanic	Rural	21.2082	18	dp1
(17.87,18.86]	Hispanic	Urban	3.78201	18	dp1
(17.87,18.86]	White	Rural	24.8198	18	dp1
(17.87,18.86]	White	Urban	6.07979	18	dp1
(18.86,19.85]	Asian	Rural	20.894	19	dp1
(18.86,19.85]	Asian	Urban	2.5348	19	dp1
(18.86,19.85]	Black or African American	Rural	30.3688	19	dp1
(18.86,19.85]	Black or African American	Urban	4.52804	19	dp1
(18.86,19.85]	Hispanic	Rural	23.4963	19	dp1
(18.86,19.85]	Hispanic	Urban	3.80032	19	dp1
(18.86,19.85]	White	Rural	24.8652	19	dp1
(18.86,19.85]	White	Urban	6.10999	19	dp1
(19.85,20.84]	Asian	Rural	17.9772	20	dp1
(19.85,20.84]	Asian	Urban	2.55571	20	dp1
(19.85,20.84]	Black or African American	Rural	30.3804	20	dp1
(19.85,20.84]	Black or African American	Urban	4.45606	20	dp1
(19.85,20.84]	Hispanic	Rural	20.0435	20	dp1
(19.85,20.84]	Hispanic	Urban	3.79748	20	dp1
(19.85,20.84]	White	Rural	25.1259	20	dp1
(19.85,20.84]	White	Urban	6.04125	20	dp1
(20.84,21.83]	Asian	Rural	22.2503	21	dp1
(20.84,21.83]	Asian	Urban	2.51164	21	dp1
(20.84,21.83]	Black or African American	Rural	30.9719	21	dp1
(20.84,21.83]	Black or African American	Urban	4.46925	21	dp1
(20.84,21.83]	Hispanic	Rural	23.14	21	dp1
(20.84,21.83]	Hispanic	Urban	3.76505	21	dp1
(20.84,21.83]	White	Rural	26.4696	21	dp1
(20.84,21.83]	White	Urban	6.02864	21	dp1
(21.83,22.82]	Asian	Rural	22.4029	22	dp1
(21.83,22.82]	Asian	Urban	2.49922	22	dp1
(21.83,22.82]	Black or African American	Rural	28.8616	22	dp1
(21.83,22.82]	Black or African American	Urban	4.42091	22	dp1
(21.83,22.82]	Hispanic	Rural	19.6332	22	dp1
(21.83,22.82]	Hispanic	Urban	3.87282	22	dp1
(21.83,22.82]	White	Rural	24.837	22	dp1
(21.83,22.82]	White	Urban	6.11669	22	dp1
(22.82,23.81]	Asian	Rural	19.7014	23	dp1
(22.82,23.81]	Asian	Urban	2.46336	23	dp1
(22.82,23.81]	Black or African American	Rural	29.8791	23	dp1
(22.82,23.81]	Black or African American	Urban	4.44984	23	dp1
(22.82,23.81]	Hispanic	Rural	21.8548	23	dp1
(22.82,23.81]	Hispanic	Urban	3.91487	23	dp1
(22.82,23.81]	White	Rural	25.2723	23	dp1
(22.82,23.81]	White	Urban	6.18917	23	dp1
(23.81,24.8]	Asian	Rural	17.5116	24	dp1
(23.81,24.8]	Asian	Urban	2.52058	24	dp1
(23.81,24.8]	Black or African American	Rural	27.9949	24	dp1
(23.81,24.8]	Black or African American	Urban	4.52279	24	dp1
(23.81,24.8]	Hispanic	Rural	17.7446	24	dp1
(23.81,24.8]	Hispanic	Urban	3.85988	24	dp1
(23.81,24.8]	White	Rural	24.9008	24	dp1
(23.81,24.8]	White	Urban	6.28155	24	dp1
(24.8,25.79]	Asian	Rural	16.6104	25	dp1
(24.8,25.79]	Asian	Urban	2.59316	25	dp1
(24.8,25.79]	Black or African American	Rural	28.1985	25	dp1
(24.8,25.79]	Black or African American	Urban	4.30567	25	dp1
(24.8,25.79]	Hispanic	Rural	21.0667	25	dp1
(24.8,25.79]	Hispanic	Urban	3.85311	25	dp1
(24.8,25.79]	White	Rural	24.4087	25	dp1
(24.8,25.79]	White	Urban	6.11468	25	dp1
(25.79,26.78]	Asian	Rural	26.8228	26	dp1
(25.79,26.78]	Asian	Urban	2.60214	26	dp1
(25.79,26.78]	Black or African American	Rural	28.6297	26	dp1
(25.79,26.78]	Black or African American	Urban	4.41276	26	dp1
(25.79,26.78]	Hispanic	Rural	20.7906	26	dp1
(25.79,26.78]	Hispanic	Urban	3.95385	26	dp1
(25.79,26.78]	White	Rural	25.0021	26	dp1
(25.79,26.78]	White	Urban	6.20424	26	dp1
(26.78,27.77]	Asian	Rural	15.5037	27	dp1
(26.78,27.77]	Asian	Urban	2.68032	27	dp1
(26.78,27.77]	Black or African American	Rural	28.7243	27	dp1
(26.78,27.77]	Black or African American	Urban	4.49564	27	dp1
(26.78,27.77]	Hispanic	Rural	18.6612	27	dp1
(26.78,27.77]	Hispanic	Urban	3.91389	27	dp1
(26.78,27.77]	White	Rural	24.1099	27	dp1
(26.78,27.77]	White	Urban	6.40568	27	dp1
(27.77,28.76]	Asian	Rural	16.7787	28	dp1
(27.77,28.76]	Asian	Urban	2.62582	28	dp1
(27.77,28.76]	Black or African American	Rural	27.0047	28	dp1
(27.77,28.76]	Black or African American	Urban	4.50656	28	dp1
(27.77,28.76]	Hispanic	Rural	18.5926	28	dp1
(27.77,28.76]	Hispanic	Urban	3.91702	28	dp1
(27.77,28.76]	White	Rural	23.9113	28	dp1
(27.77,28.76]	White	Urban	6.32405	28	dp1
(28.76,29.75]	Asian	Rural	19.0313	29	dp1
(28.76,29.75]	Asian	Urban	2.50644	29	dp1
(28.76,29.75]	Black or African American	Rural	28.4682	29	dp1
(28.76,29.75]	Black or African American	Urban	4.49722	29	dp1
(28.76,29.75]	Hispanic	Rural	20.2575	29	dp1
(28.76,29.75]	Hispanic	Urban	3.84728	29	dp1
(28.76,29.75]	White	Rural	24.7755	29	dp1
(28.76,29.75]	White	Urban	6.20148	29	dp1
(29.75,30.74]	Asian	Rural	15.4453	30	dp1
(29.75,30.74]	Asian	Urban	2.36056	30	dp1
(29.75,30.74]	Black or African American	Rural	25.2819	30	dp1
(29.75,30.74]	Black or African American	Urban	4.32225	30	dp1
(29.75,30.74]	Hispanic	Rural	17.501	30	dp1
(29.75,30.74]	Hispanic	Urban	3.73643	30	dp1
(29.75,30.74]	White	Rural	24.1197	30	dp1
(29.75,30.74]	White	Urban	5.97417	30	dp1
(30.74,31.73]	Asian	Rural	20.9761	31	dp1
(30.74,31.73]	Asian	Urban	2.65774	31	dp1
(30.74,31.73]	Black or African American	Rural	25.5527	31	dp1
(30.74,31.73]	Black or African American	Urban	4.71138	31	dp1
(30.74,31.73]	Hispanic	Rural	20.5918	31	dp1
(30.74,31.73]	Hispanic	Urban	3.9193	31	dp1
(30.74,31.73]	White	Rural	24.6217	31	dp1
(30.74,31.73]	White	Urban	6.20292	31	dp1
(31.73,32.72]	Asian	Rural	17.6607	32	dp1
(31.73,32.72]	Asian	Urban	2.5482	32	dp1
(31.73,32.72]	Black or African American	Rural	27.0292	32	dp1
(31.73,32.72]	Black or African American	Urban	4.36844	32	dp1
(31.73,32.72]	Hispanic	Rural	20.1548	32	dp1
(31.73,32.72]	Hispanic	Urban	4.0037	32	dp1
(31.73,32.72]	White	Rural	24.9126	32	dp1
(31.73,32.72]	White	Urban	6.1475	32	dp1
(32.72,33.71]	Asian	Rural	17.1825	33	dp1
(32.72,33.71]	Asian	Urban	2.47829	33	dp1
(32.72,33.71]	Black or African American	Rural	27.2837	33	dp1
(32.72,33.71]	Black or African American	Urban	4.3797	33	dp1
(32.72,33.71]	Hispanic	Rural	17.6908	33	dp1
(32.72,33.71]	Hispanic	Urban	3.90475	33	dp1
(32.72,33.71]	White	Rural	24.4524	33	dp1
(32.72,33.71]	White	Urban	6.24117	33	dp1
(33.71,34.7]	Asian	Rural	14.5411	34	dp1
(33.71,34.7]	Asian	Urban	2.70062	34	dp1
(33.71,34.7]	Black or African American	Rural	26.2777	34	dp1
(33.71,34.7]	Black or African American	Urban	4.40643	34	dp1
(33.71,34.7]	Hispanic	Rural	15.7588	34	dp1
(33.71,34.7]	Hispanic	Urban	4.0163	34	dp1
(33.71,34.7]	White	Rural	24.359	34	dp1
(33.71,34.7]	White	Urban	6.38293	34	dp1
(34.7,35.69]	Asian	Rural	17.3077	35	dp1
(34.7,35.69]	Asian	Urban	2.46567	35	dp1
(34.7,35.69]	Black or African American	Rural	26.6859	35	dp1
(34.7,35.69]	Black or African American	Urban	4.50686	35	dp1
(34.7,35.69]	Hispanic	Rural	21.688	35	dp1
(34.7,35.69]	Hispanic	Urban	3.89096	35	dp1
(34.7,35.69]	White	Rural	24.3809	35	dp1
(34.7,35.69]	White	Urban	6.15464	35	dp1
(35.69,36.68]	Asian	Rural	13.5044	36	dp1
(35.69,36.68]	Asian	Urban	2.43402	36	dp1
(35.69,36.68]	Black or African American	Rural	24.1235	36	dp1
(35.69,36.68]	Black or African American	Urban	4.29176	36	dp1
(35.69,36.68]	Hispanic	Rural	17.2184	36	dp1
(35.69,36.68]	Hispanic	Urban	3.88933	36	dp1
(35.69,36.68]	White	Rural	23.6283	36	dp1
(35.69,36.68]	White	Urban	6.00139	36	dp1
(36.68,37.67]	Asian	Rural	18.817	37	dp1
(36.68,37.67]	Asian	Urban	2.42631	37	dp1
(36.68,37.67]	Black or African American	Rural	26.3518	37	dp1
(36.68,37.67]	Black or African American	Urban	4.3588	37	dp1
(36.68,37.67]	Hispanic	Rural	19.3801	37	dp1
(36.68,37.67]	Hispanic	Urban	3.83355	37	dp1
(36.68,37.67]	White	Rural	24.2783	37	dp1
(36.68,37.67]	White	Urban	6.1181	37	dp1
(37.67,38.66]	Asian	Rural	31.5848	38	dp1
(37.67,38.66]	Asian	Urban	2.6628	38	dp1
(37.67,38.66]	Black or African American	Rural	26.8489	38	dp1
(37.67,38.66]	Black or African American	Urban	4.44332	38	dp1
(37.67,38.66]	Hispanic	Rural	21.8857	38	dp1
(37.67,38.66]	Hispanic	Urban	3.78097	38	dp1
(37.67,38.66]	White	Rural	24.8739	38	dp1
(37.67,38.66]	White	Urban	6.16034	38	dp1
(38.66,39.65]	Asian	Rural	17.6414	39	dp1
(38.66,39.65]	Asian	Urban	2.53123	39	dp1
(38.66,39.65]	Black or African American	Rural	27.2261	39	dp1
(38.66,39.65]	Black or African American	Urban	4.30455	39	dp1
(38.66,39.65]	Hispanic	Rural	16.2767	39	dp1
(38.66,39.65]	Hispanic	Urban	3.74727	39	dp1
(38.66,39.65]	White	Rural	23.6765	39	dp1
(38.66,39.65]	White	Urban	6.0954	39	dp1
(39.65,40.64]	Asian	Rural	14.7462	40	dp1
(39.65,40.64]	Asian	Urban	2.51935	40	dp1
(39.65,40.64]	Black or African American	Rural	25.1146	40	dp1
(39.65,40.64]	Black or African American	Urban	4.39355	40	dp1
(39.65,40.64]	Hispanic	Rural	16.1995	40	dp1
(39.65,40.64]	Hispanic	Urban	3.81622	40	dp1
(39.65,40.64]	White	Rural	23.6314	40	dp1
(39.65,40.64]	White	Urban	6.16518	40	dp1
(40.64,41.63]	Asian	Rural	14.9799	41	dp1
(40.64,41.63]	Asian	Urban	2.44769	41	dp1
(40.64,41.63]	Black or African American	Rural	26.5215	41	dp1
(40.64,41.63]	Black or African American	Urban	4.36567	41	dp1
(40.64,41.63]	Hispanic	Rural	19.2352	41	dp1
(40.64,41.63]	Hispanic	Urban	3.82046	41	dp1
(40.64,41.63]	White	Rural	24.1595	41	dp1
(40.64,41.63]	White	Urban	6.00218	41	dp1
(41.63,42.62]	Asian	Rural	12.9667	42	dp1
(41.63,42.62]	Asian	Urban	2.56756	42	dp1
(41.63,42.62]	Black or African American	Rural	24.8426	42	dp1
(41.63,42.62]	Black or African American	Urban	4.36502	42	dp1
(41.63,42.62]	Hispanic	Rural	16.7113	42	dp1
(41.63,42.62]	Hispanic	Urban	3.90598	42	dp1
(41.63,42.62]	White	Rural	23.7259	42	dp1
(41.63,42.62]	White	Urban	6.10884	42	dp1
(42.62,43.61]	Asian	Rural	16.9451	43	dp1
(42.62,43.61]	Asian	Urban	2.45125	43	dp1
(42.62,43.61]	Black or African American	Rural	24.3316	43	dp1
(42.62,43.61]	Black or African American	Urban	4.41836	43	dp1
(42.62,43.61]	Hispanic	Rural	16.9502	43	dp1
(42.62,43.61]	Hispanic	Urban	3.86176	43	dp1
(42.62,43.61]	White	Rural	23.9531	43	dp1
(42.62,43.61]	White	Urban	6.11569	43	dp1
(43.61,44.6]	Asian	Rural	16.4481	44	dp1
(43.61,44.6]	Asian	Urban	2.46114	44	dp1
(43.61,44.6]	Black or African American	Rural	25.1367	44	dp1
(43.61,44.6]	Black or African American	Urban	4.35218	44	dp1
(43.61,44.6]	Hispanic	Rural	17.5864	44	dp1
(43.61,44.6]	Hispanic	Urban	4.00219	44	dp1
(43.61,44.6]	White	Rural	23.8926	44	dp1
(43.61,44.6]	White	Urban	6.22752	44	dp1
(44.6,45.59]	Asian	Rural	16.3982	45	dp1
(44.6,45.59]	Asian	Urban	2.53926	45	dp1
(44.6,45.59]	Black or African American	Rural	24.9375	45	dp1
(44.6,45.59]	Black or African American	Urban	4.44333	45	dp1
(44.6,45.59]	Hispanic	Rural	16.6084	45	dp1
(44.6,45.59]	Hispanic	Urban	3.89576	45	dp1
(44.6,45.59]	White	Rural	23.4832	45	dp1
(44.6,45.59]	White	Urban	6.0264	45	dp1
(45.59,46.58]	Asian	Rural	16.129	46	dp1
(45.59,46.58]	Asian	Urban	2.42076	46	dp1
(45.59,46.58]	Black or African American	Rural	24.4275	46	dp1
(45.59,46.58]	Black or African American	Urban	4.36021	46	dp1
(45.59,46.58]	Hispanic	Rural	16.2266	46	dp1
(45.59,46.58]	Hispanic	Urban	3.76087	46	dp1
(45.59,46.58]	White	Rural	23.7459	46	dp1
(45.59,46.58]	White	Urban	5.89405	46	dp1
(46.58,47.57]	Asian	Rural	13.6698	47	dp1
(46.58,47.57]	Asian	Urban	2.4121	47	dp1
(46.58,47.57]	Black or African American	Rural	23.6356	47	dp1
(46.58,47.57]	Black or African American	Urban	4.42078	47	dp1
(46.58,47.57]	Hispanic	Rural	16.0588	47	dp1
(46.58,47.57]	Hispanic	Urban	3.78504	47	dp1
(46.58,47.57]	White	Rural	22.8443	47	dp1
(46.58,47.57]	White	Urban	5.93344	47	dp1
(47.57,48.56]	Asian	Rural	14.9783	48	dp1
(47.57,48.56]	Asian	Urban	2.42174	48	dp1
(47.57,48.56]	Black or African American	Rural	25.2551	48	dp1
(47.57,48.56]	Black or African American	Urban	4.35039	48	dp1
(47.57,48.56]	Hispanic	Rural	16.1551	48	dp1
(47.57,48.56]	Hispanic	Urban	3.91422	48	dp1
(47.57,48.56]	White	Rural	23.6198	48	dp1
(47.57,48.56]	White	Urban	5.90187	48	dp1
(48.56,49.55]	Asian	Rural	15.3859	49	dp1
(48.56,49.55]	Asian	Urban	2.5715	49	dp1
(48.56,49.55]	Black or African American	Rural	23.3683	49	dp1
(48.56,49.55]	Black or African American	Urban	4.57111	49	dp1
(48.56,49.55]	Hispanic	Rural	17.4242	49	dp1
(48.56,49.55]	Hispanic	Urban	4.00276	49	dp1
(48.56,49.55]	White	Rural	23.3927	49	dp1
(48.56,49.55]	White	Urban	6.05166	49	dp1
(49.55,50.54]	Asian	Rural	12.0722	50	dp1
(49.55,50.54]	Asian	Urban	2.39704	50	dp1
(49.55,50.54]	Black or African American	Rural	23.429	50	dp1
(49.55,50.54]	Black or African American	Urban	4.11562	50	dp1
(49.55,50.54]	Hispanic	Rural	16.6584	50	dp1
(49.55,50.54]	Hispanic	Urban	3.78329	50	dp1
(49.55,50.54]	White	Rural	22.8299	50	dp1
(49.55,50.54]	White	Urban	6.03579	50	dp1
(50.54,51.53]	Asian	Rural	12.2164	51	dp1
(50.54,51.53]	Asian	Urban	2.47955	51	dp1
(50.54,51.53]	Black or African American	Rural	23.4509	51	dp1
(50.54,51.53]	Black or African American	Urban	4.09755	51	dp1
(50.54,51.53]	Hispanic	Rural	15.0561	51	dp1
(50.54,51.53]	Hispanic	Urban	3.73612	51	dp1
(50.54,51.53]	White	Rural	22.7359	51	dp1
(50.54,51.53]	White	Urban	5.8447	51	dp1
(51.53,52.52]	Asian	Rural	15.0044	52	dp1
(51.53,52.52]	Asian	Urban	2.38193	52	dp1
(51.53,52.52]	Black or African American	Rural	24.3975	52	dp1
(51.53,52.52]	Black or African American	Urban	4.13592	52	dp1
(51.53,52.52]	Hispanic	Rural	16.0936	52	dp1
(51.53,52.52]	Hispanic	Urban	3.78718	52	dp1
(51.53,52.52]	White	Rural	23.1304	52	dp1
(51.53,52.52]	White	Urban	5.82803	52	dp1
(52.52,53.51]	Asian	Rural	14.1696	53	dp1
(52.52,53.51]	Asian	Urban	2.40104	53	dp1
(52.52,53.51]	Black or African American	Rural	23.0182	53	dp1
(52.52,53.51]	Black or African American	Urban	4.14799	53	dp1
(52.52,53.51]	Hispanic	Rural	15.9181	53	dp1
(52.52,53.51]	Hispanic	Urban	3.72501	53	dp1
(52.52,53.51]	White	Rural	22.6413	53	dp1
(52.52,53.51]	White	Urban	5.81006	53	dp1
(53.51,54.5]	Asian	Rural	18.2404	54	dp1
(53.51,54.5]	Asian	Urban	2.33682	54	dp1
(53.51,54.5]	Black or African American	Rural	24.112	54	dp1
(53.51,54.5]	Black or African American	Urban	4.15314	54	dp1
(53.51,54.5]	Hispanic	Rural	18.4169	54	dp1
(53.51,54.5]	Hispanic	Urban	3.71562	54	dp1
(53.51,54.5]	White	Rural	23.0228	54	dp1
(53.51,54.5]	White	Urban	5.72224	54	dp1
(54.5,55.49]	Asian	Rural	9.83224	55	dp1
(54.5,55.49]	Asian	Urban	2.43125	55	dp1
(54.5,55.49]	Black or African American	Rural	23.4797	55	dp1
(54.5,55.49]	Black or African American	Urban	4.03609	55	dp1
(54.5,55.49]	Hispanic	Rural	14.4427	55	dp1
(54.5,55.49]	Hispanic	Urban	3.80563	55	dp1
(54.5,55.49]	White	Rural	22.1626	55	dp1
(54.5,55.49]	White	Urban	5.73861	55	dp1
(55.49,56.48]	Asian	Rural	15.8141	56	dp1
(55.49,56.48]	Asian	Urban	2.56601	56	dp1
(55.49,56.48]	Black or African American	Rural	22.898	56	dp1
(55.49,56.48]	Black or African American	Urban	4.04982	56	dp1
(55.49,56.48]	Hispanic	Rural	14.7951	56	dp1
(55.49,56.48]	Hispanic	Urban	3.65991	56	dp1
(55.49,56.48]	White	Rural	22.1822	56	dp1
(55.49,56.48]	White	Urban	5.73757	56	dp1
(56.48,57.47]	Asian	Rural	20.2772	57	dp1
(56.48,57.47]	Asian	Urban	2.37056	57	dp1
(56.48,57.47]	Black or African American	Rural	24.0458	57	dp1
(56.48,57.47]	Black or African American	Urban	4.03059	57	dp1
(56.48,57.47]	Hispanic	Rural	14.8296	57	dp1
(56.48,57.47]	Hispanic	Urban	3.68503	57	dp1
(56.48,57.47]	White	Rural	22.6065	57	dp1
(56.48,57.47]	White	Urban	5.68242	57	dp1
(57.47,58.46]	Asian	Rural	13.0115	58	dp1
(57.47,58.46]	Asian	Urban	2.45886	58	dp1
(57.47,58.46]	Black or African American	Rural	22.0792	58	dp1
(57.47,58.46]	Black or African American	Urban	4.49189	58	dp1
(57.47,58.46]	Hispanic	Rural	14.0872	58	dp1
(57.47,58.46]	Hispanic	Urban	3.75507	58	dp1
(57.47,58.46]	White	Rural	21.8498	58	dp1
(57.47,58.46]	White	Urban	5.86201	58	dp1
(58.46,59.45]	Asian	Rural	16.2721	59	dp1
(58.46,59.45]	Asian	Urban	2.52838	59	dp1
(58.46,59.45]	Black or African American	Rural	23.1079	59	dp1
(58.46,59.45]	Black or African American	Urban	4.27136	59	dp1
(58.46,59.45]	Hispanic	Rural	13.9186	59	dp1
(58.46,59.45]	Hispanic	Urban	3.70535	59	dp1
(58.46,59.45]	White	Rural	21.7924	59	dp1
(58.46,59.45]	White	Urban	5.74943	59	dp1
(59.45,60.44]	Asian	Rural	13.4336	60	dp1
(59.45,60.44]	Asian	Urban	2.40959	60	dp1
(59.45,60.44]	Black or African American	Rural	21.7877	60	dp1
(59.45,60.44]	Black or African American	Urban	4.03054	60	dp1
(59.45,60.44]	Hispanic	Rural	14.9979	60	dp1
(59.45,60.44]	Hispanic	Urban	3.699	60	dp1
(59.45,60.44]	White	Rural	22.0111	60	dp1
(59.45,60.44]	White	Urban	5.80599	60	dp1
(60.44,61.43]	Asian	Rural	12.0742	61	dp1
(60.44,61.43]	Asian	Urban	2.53501	61	dp1
(60.44,61.43]	Black or African American	Rural	21.9384	61	dp1
(60.44,61.43]	Black or African American	Urban	4.18153	61	dp1
(60.44,61.43]	Hispanic	Rural	15.1677	61	dp1
(60.44,61.43]	Hispanic	Urban	3.7396	61	dp1
(60.44,61.43]	White	Rural	21.8029	61	dp1
(60.44,61.43]	White	Urban	5.80224	61	dp1
(61.43,62.42]	Asian	Rural	14.4775	62	dp1
(61.43,62.42]	Asian	Urban	2.45036	62	dp1
(61.43,62.42]	Black or African American	Rural	21.9029	62	dp1
(61.43,62.42]	Black or African American	Urban	4.00686	62	dp1
(61.43,62.42]	Hispanic	Rural	15.3049	62	dp1
(61.43,62.42]	Hispanic	Urban	3.66194	62	dp1
(61.43,62.42]	White	Rural	22.018	62	dp1
(61.43,62.42]	White	Urban	5.62878	62	dp1
(62.42,63.41]	Asian	Rural	12.5588	63	dp1
(62.42,63.41]	Asian	Urban	2.55948	63	dp1
(62.42,63.41]	Black or African American	Rural	24.077	63	dp1
(62.42,63.41]	Black or African American	Urban	4.09403	63	dp1
(62.42,63.41]	Hispanic	Rural	16.2254	63	dp1
(62.42,63.41]	Hispanic	Urban	3.72773	63	dp1
(62.42,63.41]	White	Rural	21.8466	63	dp1
(62.42,63.41]	White	Urban	5.69796	63	dp1
(63.41,64.4]	Asian	Rural	16.7494	64	dp1
(63.41,64.4]	Asian	Urban	2.3865	64	dp1
(63.41,64.4]	Black or African American	Rural	23.4061	64	dp1
(63.41,64.4]	Black or African American	Urban	4.14627	64	dp1
(63.41,64.4]	Hispanic	Rural	15.4538	64	dp1
(63.41,64.4]	Hispanic	Urban	3.68885	64	dp1
(63.41,64.4]	White	Rural	21.6464	64	dp1
(63.41,64.4]	White	Urban	5.62951	64	dp1
(64.4,65.39]	Asian	Rural	14.7583	65	dp1
(64.4,65.39]	Asian	Urban	2.34581	65	dp1
(64.4,65.39]	Black or African American	Rural	22.5121	65	dp1
(64.4,65.39]	Black or African American	Urban	4.00014	65	dp1
(64.4,65.39]	Hispanic	Rural	14.625	65	dp1
(64.4,65.39]	Hispanic	Urban	3.66447	65	dp1
(64.4,65.39]	White	Rural	21.367	65	dp1
(64.4,65.39]	White	Urban	5.58386	65	dp1
(65.39,66.38]	Asian	Rural	12.6433	66	dp1
(65.39,66.38]	Asian	Urban	2.55606	66	dp1
(65.39,66.38]	Black or African American	Rural	24.7811	66	dp1
(65.39,66.38]	Black or African American	Urban	4.09198	66	dp1
(65.39,66.38]	Hispanic	Rural	13.7419	66	dp1
(65.39,66.38]	Hispanic	Urban	3.64446	66	dp1
(65.39,66.38]	White	Rural	21.3999	66	dp1
(65.39,66.38]	White	Urban	5.7047	66	dp1
(66.38,67.37]	Asian	Rural	13.9773	67	dp1
(66.38,67.37]	Asian	Urban	2.32493	67	dp1
(66.38,67.37]	Black or African American	Rural	22.695	67	dp1
(66.38,67.37]	Black or African American	Urban	3.95718	67	dp1
(66.38,67.37]	Hispanic	Rural	15.2846	67	dp1
(66.38,67.37]	Hispanic	Urban	3.7991	67	dp1
(66.38,67.37]	White	Rural	21.021	67	dp1
(66.38,67.37]	White	Urban	5.57556	67	dp1
(67.37,68.36]	Asian	Rural	23.3853	68	dp1
(67.37,68.36]	Asian	Urban	2.5061	68	dp1
(67.37,68.36]	Black or African American	Rural	22.6611	68	dp1
(67.37,68.36]	Black or African American	Urban	4.02832	68	dp1
(67.37,68.36]	Hispanic	Rural	17.4569	68	dp1
(67.37,68.36]	Hispanic	Urban	3.63686	68	dp1
(67.37,68.36]	White	Rural	21.453	68	dp1
(67.37,68.36]	White	Urban	5.54366	68	dp1
(68.36,69.35]	Asian	Rural	11.7225	69	dp1
(68.36,69.35]	Asian	Urban	2.97298	69	dp1
(68.36,69.35]	Black or African American	Rural	20.1738	69	dp1
(68.36,69.35]	Black or African American	Urban	4.61655	69	dp1
(68.36,69.35]	Hispanic	Rural	13.7709	69	dp1
(68.36,69.35]	Hispanic	Urban	3.82815	69	dp1
(68.36,69.35]	White	Rural	20.8809	69	dp1
(68.36,69.35]	White	Urban	6.1214	69	dp1
(69.35,70.34]	Asian	Rural	13.3143	70	dp1
(69.35,70.34]	Asian	Urban	2.32868	70	dp1
(69.35,70.34]	Black or African American	Rural	23.857	70	dp1
(69.35,70.34]	Black or African American	Urban	4.21257	70	dp1
(69.35,70.34]	Hispanic	Rural	15.0623	70	dp1
(69.35,70.34]	Hispanic	Urban	3.66485	70	dp1
(69.35,70.34]	White	Rural	21.1799	70	dp1
(69.35,70.34]	White	Urban	5.58338	70	dp1
(70.34,71.33]	Asian	Rural	15.9865	71	dp1
(70.34,71.33]	Asian	Urban	2.44496	71	dp1
(70.34,71.33]	Black or African American	Rural	22.4189	71	dp1
(70.34,71.33]	Black or African American	Urban	4.08059	71	dp1
(70.34,71.33]	Hispanic	Rural	14.6578	71	dp1
(70.34,71.33]	Hispanic	Urban	3.61214	71	dp1
(70.34,71.33]	White	Rural	21.1747	71	dp1
(70.34,71.33]	White	Urban	5.52444	71	dp1
(71.33,72.32]	Asian	Rural	14.1471	72	dp1
(71.33,72.32]	Asian	Urban	2.46178	72	dp1
(71.33,72.32]	Black or African American	Rural	23.5404	72	dp1
(71.33,72.32]	Black or African American	Urban	4.07735	72	dp1
(71.33,72.32]	Hispanic	Rural	16.1495	72	dp1
(71.33,72.32]	Hispanic	Urban	3.66179	72	dp1
(71.33,72.32]	White	Rural	20.8908	72	dp1
(71.33,72.32]	White	Urban	5.46467	72	dp1
(72.32,73.31]	Asian	Rural	13.6822	73	dp1
(72.32,73.31]	Asian	Urban	2.46936	73	dp1
(72.32,73.31]	Black or African American	Rural	21.8358	73	dp1
(72.32,73.31]	Black or African American	Urban	3.87578	73	dp1
(72.32,73.31]	Hispanic	Rural	17.0129	73	dp1
(72.32,73.31]	Hispanic	Urban	3.584	73	dp1
(72.32,73.31]	White	Rural	20.9009	73	dp1
(72.32,73.31]	White	Urban	5.50732	73	dp1
(73.31,74.3]	Asian	Rural	14.088	74	dp1
(73.31,74.3]	Asian	Urban	2.66453	74	dp1
(73.31,74.3]	Black or African American	Rural	20.7813	74	dp1
(73.31,74.3]	Black or African American	Urban	4.44811	74	dp1
(73.31,74.3]	Hispanic	Rural	13.175	74	dp1
(73.31,74.3]	Hispanic	Urban	3.71954	74	dp1
(73.31,74.3]	White	Rural	20.173	74	dp1
(73.31,74.3]	White	Urban	5.59309	74	dp1
(74.3,75.29]	Asian	Rural	13.5909	75	dp1
(74.3,75.29]	Asian	Urban	2.29073	75	dp1
(74.3,75.29]	Black or African American	Rural	22.4069	75	dp1
(74.3,75.29]	Black or African American	Urban	4.28521	75	dp1
(74.3,75.29]	Hispanic	Rural	16.3389	75	dp1
(74.3,75.29]	Hispanic	Urban	3.68142	75	dp1
(74.3,75.29]	White	Rural	20.5925	75	dp1
(74.3,75.29]	White	Urban	5.45662	75	dp1
(75.29,76.28]	Asian	Rural	12.7821	76	dp1
(75.29,76.28]	Asian	Urban	2.35637	76	dp1
(75.29,76.28]	Black or African American	Rural	21.4029	76	dp1
(75.29,76.28]	Black or African American	Urban	4.17386	76	dp1
(75.29,76.28]	Hispanic	Rural	13.2624	76	dp1
(75.29,76.28]	Hispanic	Urban	3.64984	76	dp1
(75.29,76.28]	White	Rural	20.3828	76	dp1
(75.29,76.28]	White	Urban	5.57956	76	dp1
(76.28,77.27]	Asian	Rural	15.8014	77	dp1
(76.28,77.27]	Asian	Urban	2.36046	77	dp1
(76.28,77.27]	Black or African American	Rural	23.2601	77	dp1
(76.28,77.27]	Black or African American	Urban	4.09902	77	dp1
(76.28,77.27]	Hispanic	Rural	21.009	77	dp1
(76.28,77.27]	Hispanic	Urban	3.56266	77	dp1
(76.28,77.27]	White	Rural	22.0006	77	dp1
(76.28,77.27]	White	Urban	5.3968	77	dp1
(77.27,78.26]	Asian	Rural	13.4677	78	dp1
(77.27,78.26]	Asian	Urban	2.38605	78	dp1
(77.27,78.26]	Black or African American	Rural	22.5164	78	dp1
(77.27,78.26]	Black or African American	Urban	3.9998	78	dp1
(77.27,78.26]	Hispanic	Rural	13.6223	78	dp1
(77.27,78.26]	Hispanic	Urban	3.54925	78	dp1
(77.27,78.26]	White	Rural	20.2238	78	dp1
(77.27,78.26]	White	Urban	5.37702	78	dp1
(78.26,79.25]	Asian	Rural	17.4217	79	dp1
(78.26,79.25]	Asian	Urban	2.43613	79	dp1
(78.26,79.25]	Black or African American	Rural	20.7022	79	dp1
(78.26,79.25]	Black or African American	Urban	4.28914	79	dp1
(78.26,79.25]	Hispanic	Rural	15.3465	79	dp1
(78.26,79.25]	Hispanic	Urban	3.60416	79	dp1
(78.26,79.25]	White	Rural	20.0977	79	dp1
(78.26,79.25]	White	Urban	5.39927	79	dp1
(79.25,80.24]	Asian	Rural	13.9838	80	dp1
(79.25,80.24]	Asian	Urban	2.37677	80	dp1
(79.25,80.24]	Black or African American	Rural	22.3585	80	dp1
(79.25,80.24]	Black or African American	Urban	4.14021	80	dp1
(79.25,80.24]	Hispanic	Rural	13.5069	80	dp1
(79.25,80.24]	Hispanic	Urban	3.57692	80	dp1
(79.25,80.24]	White	Rural	19.9747	80	dp1
(79.25,80.24]	White	Urban	5.41503	80	dp1
(80.24,81.23]	Asian	Rural	17.9564	81	dp1
(80.24,81.23]	Asian	Urban	2.32636	81	dp1
(80.24,81.23]	Black or African American	Rural	20.9871	81	dp1
(80.24,81.23]	Black or African American	Urban	4.26584	81	dp1
(80.24,81.23]	Hispanic	Rural	15.8348	81	dp1
(80.24,81.23]	Hispanic	Urban	3.69415	81	dp1
(80.24,81.23]	White	Rural	20.391	81	dp1
(80.24,81.23]	White	Urban	5.39805	81	dp1
(81.23,82.22]	Asian	Rural	15.4699	82	dp1
(81.23,82.22]	Asian	Urban	2.44957	82	dp1
(81.23,82.22]	Black or African American	Rural	22.2745	82	dp1
(81.23,82.22]	Black or African American	Urban	4.24785	82	dp1
(81.23,82.22]	Hispanic	Rural	14.8213	82	dp1
(81.23,82.22]	Hispanic	Urban	3.64233	82	dp1
(81.23,82.22]	White	Rural	19.9894	82	dp1
(81.23,82.22]	White	Urban	5.41158	82	dp1
(82.22,83.21]	Asian	Rural	13.2001	83	dp1
(82.22,83.21]	Asian	Urban	2.47647	83	dp1
(82.22,83.21]	Black or African American	Rural	23.186	83	dp1
(82.22,83.21]	Black or African American	Urban	4.11839	83	dp1
(82.22,83.21]	Hispanic	Rural	14.0769	83	dp1
(82.22,83.21]	Hispanic	Urban	3.51591	83	dp1
(82.22,83.21]	White	Rural	20.4307	83	dp1
(82.22,83.21]	White	Urban	5.41535	83	dp1
(83.21,84.2]	Asian	Rural	11.3635	84	dp1
(83.21,84.2]	Asian	Urban	2.45543	84	dp1
(83.21,84.2]	Black or African American	Rural	21.8986	84	dp1
(83.21,84.2]	Black or African American	Urban	4.17326	84	dp1
(83.21,84.2]	Hispanic	Rural	15.2283	84	dp1
(83.21,84.2]	Hispanic	Urban	3.6325	84	dp1
(83.21,84.2]	White	Rural	19.6004	84	dp1
(83.21,84.2]	White	Urban	5.35129	84	dp1
(84.2,85.19]	Asian	Rural	14.361	85	dp1
(84.2,85.19]	Asian	Urban	2.5298	85	dp1
(84.2,85.19]	Black or African American	Rural	24	85	dp1
(84.2,85.19]	Black or African American	Urban	4.13996	85	dp1
(84.2,85.19]	Hispanic	Rural	13.875	85	dp1
(84.2,85.19]	Hispanic	Urban	3.59826	85	dp1
(84.2,85.19]	White	Rural	20.0166	85	dp1
(84.2,85.19]	White	Urban	5.46429	85	dp1
(85.19,86.18]	Asian	Rural	12.5004	86	dp1
(85.19,86.18]	Asian	Urban	2.35697	86	dp1
(85.19,86.18]	Black or African American	Rural	22.0278	86	dp1
(85.19,86.18]	Black or African American	Urban	4.08235	86	dp1
(85.19,86.18]	Hispanic	Rural	14.3983	86	dp1
(85.19,86.18]	Hispanic	Urban	3.54012	86	dp1
(85.19,86.18]	White	Rural	19.9153	86	dp1
(85.19,86.18]	White	Urban	5.35361	86	dp1
(86.18,87.17]	Asian	Rural	17.7322	87	dp1
(86.18,87.17]	Asian	Urban	2.30472	87	dp1
(86.18,87.17]	Black or African American	Rural	22.9093	87	dp1
(86.18,87.17]	Black or African American	Urban	4.12198	87	dp1
(86.18,87.17]	Hispanic	Rural	17.8961	87	dp1
(86.18,87.17]	Hispanic	Urban	3.55029	87	dp1
(86.18,87.17]	White	Rural	20.3392	87	dp1
(86.18,87.17]	White	Urban	5.24427	87	dp1
(87.17,88.16]	Asian	Rural	14.8181	88	dp1
(87.17,88.16]	Asian	Urban	2.5011	88	dp1
(87.17,88.16]	Black or African American	Rural	21.5633	88	dp1
(87.17,88.16]	Black or African American	Urban	4.52633	88	dp1
(87.17,88.16]	Hispanic	Rural	17.1616	88	dp1
(87.17,88.16]	Hispanic	Urban	3.52389	88	dp1
(87.17,88.16]	White	Rural	20.2058	88	dp1
(87.17,88.16]	White	Urban	5.29918	88	dp1
(88.16,89.15]	Asian	Rural	13.0886	89	dp1
(88.16,89.15]	Asian	Urban	2.33352	89	dp1
(88.16,89.15]	Black or African American	Rural	23.2835	89	dp1
(88.16,89.15]	Black or African American	Urban	4.04046	89	dp1
(88.16,89.15]	Hispanic	Rural	14.3445	89	dp1
(88.16,89.15]	Hispanic	Urban	3.55281	89	dp1
(88.16,89.15]	White	Rural	19.7316	89	dp1
(88.16,89.15]	White	Urban	5.29448	89	dp1
(89.15,90.14]	Asian	Rural	12.7653	90	dp1
(89.15,90.14]	Asian	Urban	2.40841	90	dp1
(89.15,90.14]	Black or African American	Rural	24.103	90	dp1
(89.15,90.14]	Black or African American	Urban	4.08621	90	dp1
(89.15,90.14]	Hispanic	Rural	15.5839	90	dp1
(89.15,90.14]	Hispanic	Urban	3.55768	90	dp1
(89.15,90.14]	White	Rural	19.5263	90	dp1
(89.15,90.14]	White	Urban	5.28356	90	dp1
(90.14,91.13]	Asian	Rural	13.271	91	dp1
(90.14,91.13]	Asian	Urban	2.39651	91	dp1
(90.14,91.13]	Black or African American	Rural	21.0109	91	dp1
(90.14,91.13]	Black or African American	Urban	4.34623	91	dp1
(90.14,91.13]	Hispanic	Rural	15.8965	91	dp1
(90.14,91.13]	Hispanic	Urban	3.59857	91	dp1
(90.14,91.13]	White	Rural	19.4325	91	dp1
(90.14,91.13]	White	Urban	5.29091	91	dp1
(91.13,92.12]	Asian	Rural	12.5315	92	dp1
(91.13,92.12]	Asian	Urban	2.41166	92	dp1
(91.13,92.12]	Black or African American	Rural	22.7779	92	dp1
(91.13,92.12]	Black or African American	Urban	4.11571	92	dp1
(91.13,92.12]	Hispanic	Rural	15.5105	92	dp1
(91.13,92.12]	Hispanic	Urban	3.59421	92	dp1
(91.13,92.12]	White	Rural	19.6723	92	dp1
(91.13,92.12]	White	Urban	5.29388	92	dp1
(92.12,93.11]	Asian	Rural	13.4874	93	dp1
(92.12,93.11]	Asian	Urban	2.33663	93	dp1
(92.12,93.11]	Black or African American	Rural	22.3998	93	dp1
(92.12,93.11]	Black or African American	Urban	4.11352	93	dp1
(92.12,93.11]	Hispanic	Rural	13.8323	93	dp1
(92.12,93.11]	Hispanic	Urban	3.46535	93	dp1
(92.12,93.11]	White	Rural	19.9378	93	dp1
(92.12,93.11]	White	Urban	5.20974	93	dp1
(93.11,94.1]	Asian	Rural	14.8931	94	dp1
(93.11,94.1]	Asian	Urban	2.39494	94	dp1
(93.11,94.1]	Black or African American	Rural	22.6596	94	dp1
(93.11,94.1]	Black or African American	Urban	4.09532	94	dp1
(93.11,94.1]	Hispanic	Rural	16.93	94	dp1
(93.11,94.1]	Hispanic	Urban	3.64815	94	dp1
(93.11,94.1]	White	Rural	19.8118	94	dp1
(93.11,94.1]	White	Urban	5.24278	94	dp1
(94.1,95.09]	Asian	Rural	13.4944	95	dp1
(94.1,95.09]	Asian	Urban	2.384	95	dp1
(94.1,95.09]	Black or African American	Rural	20.3511	95	dp1
(94.1,95.09]	Black or African American	Urban	4.24651	95	dp1
(94.1,95.09]	Hispanic	Rural	18.2028	95	dp1
(94.1,95.09]	Hispanic	Urban	3.5246	95	dp1
(94.1,95.09]	White	Rural	19.3184	95	dp1
(94.1,95.09]	White	Urban	5.30427	95	dp1
(95.09,96.08]	Asian	Rural	12.1729	96	dp1
(95.09,96.08]	Asian	Urban	2.44359	96	dp1
(95.09,96.08]	Black or African American	Rural	21.6042	96	dp1
(95.09,96.08]	Black or African American	Urban	4.18996	96	dp1
(95.09,96.08]	Hispanic	Rural	18.3062	96	dp1
(95.09,96.08]	Hispanic	Urban	3.5996	96	dp1
(95.09,96.08]	White	Rural	19.6088	96	dp1
(95.09,96.08]	White	Urban	5.27996	96	dp1
(96.08,97.07]	Asian	Rural	12.9636	97	dp1
(96.08,97.07]	Asian	Urban	2.50716	97	dp1
(96.08,97.07]	Black or African American	Rural	22.2375	97	dp1
(96.08,97.07]	Black or African American	Urban	4.03375	97	dp1
(96.08,97.07]	Hispanic	Rural	18.0662	97	dp1
(96.08,97.07]	Hispanic	Urban	3.59021	97	dp1
(96.08,97.07]	White	Rural	19.705	97	dp1
(96.08,97.07]	White	Urban	5.34937	97	dp1
(97.07,98.06]	Asian	Rural	12.3583	98	dp1
(97.07,98.06]	Asian	Urban	2.4804	98	dp1
(97.07,98.06]	Black or African American	Rural	21.8167	98	dp1
(97.07,98.06]	Black or African American	Urban	4.15687	98	dp1
(97.07,98.06]	Hispanic	Rural	18.1839	98	dp1
(97.07,98.06]	Hispanic	Urban	3.6208	98	dp1
(97.07,98.06]	White	Rural	19.553	98	dp1
(97.07,98.06]	White	Urban	5.27119	98	dp1
(98.06,99.05]	Asian	Rural	11.8382	99	dp1
(98.06,99.05]	Asian	Urban	2.95376	99	dp1
(98.06,99.05]	Black or African American	Rural	20.5846	99	dp1
(98.06,99.05]	Black or African American	Urban	4.39823	99	dp1
(98.06,99.05]	Hispanic	Rural	14.9311	99	dp1
(98.06,99.05]	Hispanic	Urban	3.90382	99	dp1
(98.06,99.05]	White	Rural	19.0241	99	dp1
(98.06,99.05]	White	Urban	5.8002	99	dp1
(99.05,100]	Asian	Rural	14.9984	100	dp1
(99.05,100]	Asian	Urban	2.38807	100	dp1
(99.05,100]	Black or African American	Rural	24.8074	100	dp1
(99.05,100]	Black or African American	Urban	4.35196	100	dp1
(99.05,100]	Hispanic	Rural	14.6032	100	dp1
(99.05,100]	Hispanic	Urban	3.87336	100	dp1
(99.05,100]	White	Rural	19.846	100	dp1
(99.05,100]	White	Urban	5.54486	100	dp1
(100,101]	Asian	Rural	10.5023	101	dp1
(100,101]	Asian	Urban	2.35692	101	dp1
(100,101]	Black or African American	Rural	22.8628	101	dp1
(100,101]	Black or African American	Urban	3.98945	101	dp1
(100,101]	Hispanic	Rural	14.4329	101	dp1
(100,101]	Hispanic	Urban	3.55096	101	dp1
(100,101]	White	Rural	19.4787	101	dp1
(100,101]	White	Urban	5.06954	101	dp1
(101,102]	Asian	Rural	12.6581	102	dp1
(101,102]	Asian	Urban	2.25649	102	dp1
(101,102]	Black or African American	Rural	22.6194	102	dp1
(101,102]	Black or African American	Urban	3.91283	102	dp1
(101,102]	Hispanic	Rural	17.1639	102	dp1
(101,102]	Hispanic	Urban	3.42674	102	dp1
(101,102]	White	Rural	18.9896	102	dp1
(101,102]	White	Urban	4.97738	102	dp1
(102,103]	Asian	Rural	31.0327	103	dp1
(102,103]	Asian	Urban	2.38763	103	dp1
(102,103]	Black or African American	Rural	23.2428	103	dp1
(102,103]	Black or African American	Urban	3.95215	103	dp1
(102,103]	Hispanic	Rural	20.4174	103	dp1
(102,103]	Hispanic	Urban	3.48506	103	dp1
(102,103]	White	Rural	20.3837	103	dp1
(102,103]	White	Urban	5.05571	103	dp1
(103,104]	Asian	Rural	12.364	104	dp1
(103,104]	Asian	Urban	2.2868	104	dp1
(103,104]	Black or African American	Rural	21.353	104	dp1
(103,104]	Black or African American	Urban	4.06245	104	dp1
(103,104]	Hispanic	Rural	15.2323	104	dp1
(103,104]	Hispanic	Urban	3.46271	104	dp1
(103,104]	White	Rural	18.7043	104	dp1
(103,104]	White	Urban	5.01585	104	dp1
(105,106]	Asian	Rural	12.2823	105	dp1
(105,106]	Asian	Urban	2.38411	105	dp1
(105,106]	Black or African American	Rural	24.978	105	dp1
(105,106]	Black or African American	Urban	3.88589	105	dp1
(105,106]	Hispanic	Rural	15.3496	105	dp1
(105,106]	Hispanic	Urban	3.57049	105	dp1
(105,106]	White	Rural	18.936	105	dp1
(105,106]	White	Urban	5.07528	105	dp1
(106,107]	Asian	Rural	12.1076	106	dp1
(106,107]	Asian	Urban	2.29282	106	dp1
(106,107]	Black or African American	Rural	20.9605	106	dp1
(106,107]	Black or African American	Urban	4.04697	106	dp1
(106,107]	Hispanic	Rural	15.1403	106	dp1
(106,107]	Hispanic	Urban	3.47419	106	dp1
(106,107]	White	Rural	18.7055	106	dp1
(106,107]	White	Urban	4.94796	106	dp1
(107,108]	Asian	Rural	47.8708	107	dp1
(107,108]	Asian	Urban	2.31208	107	dp1
(107,108]	Black or African American	Rural	23.384	107	dp1
(107,108]	Black or African American	Urban	4.16209	107	dp1
(107,108]	Hispanic	Rural	36.1477	107	dp1
(107,108]	Hispanic	Urban	3.52758	107	dp1
(107,108]	White	Rural	20.3856	107	dp1
(107,108]	White	Urban	4.93528	107	dp1
(108,109]	Asian	Rural	12.4601	108	dp1
(108,109]	Asian	Urban	2.38458	108	dp1
(108,109]	Black or African American	Rural	23.7517	108	dp1
(108,109]	Black or African American	Urban	4.03179	108	dp1
(108,109]	Hispanic	Rural	17.4979	108	dp1
(108,109]	Hispanic	Urban	3.6608	108	dp1
(108,109]	White	Rural	18.7394	108	dp1
(108,109]	White	Urban	5.03908	108	dp1
(109,109.9]	Asian	Rural	17.8933	109	dp1
(109,109.9]	Asian	Urban	2.55966	109	dp1
(109,109.9]	Black or African American	Rural	19.9062	109	dp1
(109,109.9]	Black or African American	Urban	4.22085	109	dp1
(109,109.9]	Hispanic	Rural	19.1273	109	dp1
(109,109.9]	Hispanic	Urban	3.71055	109	dp1
(109,109.9]	White	Rural	18.5429	109	dp1
(109,109.9]	White	Urban	5.4694	109	dp1
(109.9,110.9]	Asian	Rural	14.1477	110	dp1
(109.9,110.9]	Asian	Urban	2.49054	110	dp1
(109.9,110.9]	Black or African American	Rural	20.8977	110	dp1
(109.9,110.9]	Black or African American	Urban	4.01518	110	dp1
(109.9,110.9]	Hispanic	Rural	16.1023	110	dp1
(109.9,110.9]	Hispanic	Urban	3.61104	110	dp1
(109.9,110.9]	White	Rural	18.7278	110	dp1
(109.9,110.9]	White	Urban	5.00382	110	dp1
(110.9,111.9]	Asian	Rural	29.6087	111	dp1
(110.9,111.9]	Asian	Urban	2.37213	111	dp1
(110.9,111.9]	Black or African American	Rural	22.0939	111	dp1
(110.9,111.9]	Black or African American	Urban	3.80172	111	dp1
(110.9,111.9]	Hispanic	Rural	17.5382	111	dp1
(110.9,111.9]	Hispanic	Urban	3.58509	111	dp1
(110.9,111.9]	White	Rural	18.7293	111	dp1
(110.9,111.9]	White	Urban	4.97503	111	dp1
(111.9,112.9]	Asian	Rural	10.939	112	dp1
(111.9,112.9]	Asian	Urban	2.32494	112	dp1
(111.9,112.9]	Black or African American	Rural	19.8946	112	dp1
(111.9,112.9]	Black or African American	Urban	4.0679	112	dp1
(111.9,112.9]	Hispanic	Rural	17.2713	112	dp1
(111.9,112.9]	Hispanic	Urban	3.43067	112	dp1
(111.9,112.9]	White	Rural	18.7048	112	dp1
(111.9,112.9]	White	Urban	4.95262	112	dp1
(112.9,113.9]	Asian	Rural	12.1034	113	dp1
(112.9,113.9]	Asian	Urban	2.37483	113	dp1
(112.9,113.9]	Black or African American	Rural	21.8891	113	dp1
(112.9,113.9]	Black or African American	Urban	4.04535	113	dp1
(112.9,113.9]	Hispanic	Rural	33.7067	113	dp1
(112.9,113.9]	Hispanic	Urban	3.45193	113	dp1
(112.9,113.9]	White	Rural	20.1634	113	dp1
(112.9,113.9]	White	Urban	4.96398	113	dp1
(113.9,114.9]	Asian	Rural	12.3597	114	dp1
(113.9,114.9]	Asian	Urban	2.48967	114	dp1
(113.9,114.9]	Black or African American	Rural	20.2298	114	dp1
(113.9,114.9]	Black or African American	Urban	4.15735	114	dp1
(113.9,114.9]	Hispanic	Rural	14.2473	114	dp1
(113.9,114.9]	Hispanic	Urban	3.50434	114	dp1
(113.9,114.9]	White	Rural	19.214	114	dp1
(113.9,114.9]	White	Urban	5.03705	114	dp1
(114.9,115.9]	Asian	Rural	11.3079	115	dp1
(114.9,115.9]	Asian	Urban	2.28223	115	dp1
(114.9,115.9]	Black or African American	Rural	26.1213	115	dp1
(114.9,115.9]	Black or African American	Urban	3.9066	115	dp1
(114.9,115.9]	Hispanic	Rural	14.2572	115	dp1
(114.9,115.9]	Hispanic	Urban	3.51785	115	dp1
(114.9,115.9]	White	Rural	19.1959	115	dp1
(114.9,115.9]	White	Urban	4.94417	115	dp1
(115.9,116.9]	Asian	Rural	20.5145	116	dp1
(115.9,116.9]	Asian	Urban	2.47795	116	dp1
(115.9,116.9]	Black or African American	Rural	21.8677	116	dp1
(115.9,116.9]	Black or African American	Urban	4.09118	116	dp1
(115.9,116.9]	Hispanic	Rural	18.1151	116	dp1
(115.9,116.9]	Hispanic	Urban	3.50272	116	dp1
(115.9,116.9]	White	Rural	19.0742	116	dp1
(115.9,116.9]	White	Urban	5.0324	116	dp1
(116.9,117.9]	Asian	Rural	11.7387	117	dp1
(116.9,117.9]	Asian	Urban	2.55562	117	dp1
(116.9,117.9]	Black or African American	Rural	20.275	117	dp1
(116.9,117.9]	Black or African American	Urban	3.84624	117	dp1
(116.9,117.9]	Hispanic	Rural	16.9103	117	dp1
(116.9,117.9]	Hispanic	Urban	3.52802	117	dp1
(116.9,117.9]	White	Rural	18.3023	117	dp1
(116.9,117.9]	White	Urban	4.92923	117	dp1
(117.9,118.8]	Asian	Rural	10.6921	118	dp1
(117.9,118.8]	Asian	Urban	2.56968	118	dp1
(117.9,118.8]	Black or African American	Rural	23.3803	118	dp1
(117.9,118.8]	Black or African American	Urban	3.91527	118	dp1
(117.9,118.8]	Hispanic	Rural	14.5029	118	dp1
(117.9,118.8]	Hispanic	Urban	3.65641	118	dp1
(117.9,118.8]	White	Rural	18.9483	118	dp1
(117.9,118.8]	White	Urban	5.22205	118	dp1
(118.8,119.8]	Asian	Rural	8.69894	119	dp1
(118.8,119.8]	Asian	Urban	2.36219	119	dp1
(118.8,119.8]	Black or African American	Rural	24.7338	119	dp1
(118.8,119.8]	Black or African American	Urban	3.86121	119	dp1
(118.8,119.8]	Hispanic	Rural	14.6114	119	dp1
(118.8,119.8]	Hispanic	Urban	3.54241	119	dp1
(118.8,119.8]	White	Rural	18.5715	119	dp1
(118.8,119.8]	White	Urban	4.92834	119	dp1
(119.8,120.8]	Asian	Rural	17.8905	120	dp1
(119.8,120.8]	Asian	Urban	2.43623	120	dp1
(119.8,120.8]	Black or African American	Rural	21.8522	120	dp1
(119.8,120.8]	Black or African American	Urban	4.12386	120	dp1
(119.8,120.8]	Hispanic	Rural	15.9528	120	dp1
(119.8,120.8]	Hispanic	Urban	3.54788	120	dp1
(119.8,120.8]	White	Rural	18.9011	120	dp1
(119.8,120.8]	White	Urban	4.965	120	dp1
(120.8,121.8]	Asian	Rural	10.6731	121	dp1
(120.8,121.8]	Asian	Urban	2.35887	121	dp1
(120.8,121.8]	Black or African American	Rural	22.299	121	dp1
(120.8,121.8]	Black or African American	Urban	4.06319	121	dp1
(120.8,121.8]	Hispanic	Rural	14.1066	121	dp1
(120.8,121.8]	Hispanic	Urban	3.6338	121	dp1
(120.8,121.8]	White	Rural	18.2408	121	dp1
(120.8,121.8]	White	Urban	5.01991	121	dp1
(121.8,122.8]	Asian	Rural	10.0569	122	dp1
(121.8,122.8]	Asian	Urban	2.36149	122	dp1
(121.8,122.8]	Black or African American	Rural	21.1418	122	dp1
(121.8,122.8]	Black or African American	Urban	4.46204	122	dp1
(121.8,122.8]	Hispanic	Rural	14.6231	122	dp1
(121.8,122.8]	Hispanic	Urban	3.68355	122	dp1
(121.8,122.8]	White	Rural	18.5904	122	dp1
(121.8,122.8]	White	Urban	5.08971	122	dp1
(122.8,123.8]	Asian	Rural	11.2185	123	dp1
(122.8,123.8]	Asian	Urban	2.37279	123	dp1
(122.8,123.8]	Black or African American	Rural	19.1385	123	dp1
(122.8,123.8]	Black or African American	Urban	4.27813	123	dp1
(122.8,123.8]	Hispanic	Rural	15.2434	123	dp1
(122.8,123.8]	Hispanic	Urban	3.58878	123	dp1
(122.8,123.8]	White	Rural	18.5295	123	dp1
(122.8,123.8]	White	Urban	5.05279	123	dp1
(123.8,124.8]	Asian	Rural	9.77911	124	dp1
(123.8,124.8]	Asian	Urban	2.30215	124	dp1
(123.8,124.8]	Black or African American	Rural	25.8567	124	dp1
(123.8,124.8]	Black or African American	Urban	3.97684	124	dp1
(123.8,124.8]	Hispanic	Rural	18.4854	124	dp1
(123.8,124.8]	Hispanic	Urban	3.56834	124	dp1
(123.8,124.8]	White	Rural	19.6375	124	dp1
(123.8,124.8]	White	Urban	4.83494	124	dp1
(124.8,125.8]	Asian	Rural	13.9308	125	dp1
(124.8,125.8]	Asian	Urban	2.5979	125	dp1
(124.8,125.8]	Black or African American	Rural	23.8121	125	dp1
(124.8,125.8]	Black or African American	Urban	5.12268	125	dp1
(124.8,125.8]	Hispanic	Rural	17.4899	125	dp1
(124.8,125.8]	Hispanic	Urban	4.17138	125	dp1
(124.8,125.8]	White	Rural	20.2199	125	dp1
(124.8,125.8]	White	Urban	6.13978	125	dp1
(125.8,126.8]	Asian	Rural	12.9628	126	dp1
(125.8,126.8]	Asian	Urban	2.37834	126	dp1
(125.8,126.8]	Black or African American	Rural	36.545	126	dp1
(125.8,126.8]	Black or African American	Urban	3.82188	126	dp1
(125.8,126.8]	Hispanic	Rural	13.8082	126	dp1
(125.8,126.8]	Hispanic	Urban	3.54138	126	dp1
(125.8,126.8]	White	Rural	18.9403	126	dp1
(125.8,126.8]	White	Urban	4.89642	126	dp1
(126.8,127.8]	Asian	Rural	13.517	127	dp1
(126.8,127.8]	Asian	Urban	2.48024	127	dp1
(126.8,127.8]	Black or African American	Rural	21.7278	127	dp1
(126.8,127.8]	Black or African American	Urban	4.04654	127	dp1
(126.8,127.8]	Hispanic	Rural	17.4792	127	dp1
(126.8,127.8]	Hispanic	Urban	3.48993	127	dp1
(126.8,127.8]	White	Rural	18.6511	127	dp1
(126.8,127.8]	White	Urban	4.91472	127	dp1
(127.8,128.8]	Asian	Rural	13.46	128	dp1
(127.8,128.8]	Asian	Urban	2.42268	128	dp1
(127.8,128.8]	Black or African American	Rural	21.742	128	dp1
(127.8,128.8]	Black or African American	Urban	4.43527	128	dp1
(127.8,128.8]	Hispanic	Rural	15.3605	128	dp1
(127.8,128.8]	Hispanic	Urban	3.59883	128	dp1
(127.8,128.8]	White	Rural	19.4924	128	dp1
(127.8,128.8]	White	Urban	4.98429	128	dp1
(128.8,129.7]	Asian	Rural	20.3757	129	dp1
(128.8,129.7]	Asian	Urban	2.33227	129	dp1
(128.8,129.7]	Black or African American	Rural	17.7568	129	dp1
(128.8,129.7]	Black or African American	Urban	3.99663	129	dp1
(128.8,129.7]	Hispanic	Rural	23.264	129	dp1
(128.8,129.7]	Hispanic	Urban	3.56711	129	dp1
(128.8,129.7]	White	Rural	18.1681	129	dp1
(128.8,129.7]	White	Urban	4.88723	129	dp1
(129.7,130.7]	Asian	Rural	13.5019	130	dp1
(129.7,130.7]	Asian	Urban	2.64074	130	dp1
(129.7,130.7]	Black or African American	Rural	22.4819	130	dp1
(129.7,130.7]	Black or African American	Urban	5.56189	130	dp1
(129.7,130.7]	Hispanic	Rural	17.2864	130	dp1
(129.7,130.7]	Hispanic	Urban	4.05199	130	dp1
(129.7,130.7]	White	Rural	18.5244	130	dp1
(129.7,130.7]	White	Urban	5.07819	130	dp1
(130.7,131.7]	Asian	Rural	20.6912	131	dp1
(130.7,131.7]	Asian	Urban	2.37461	131	dp1
(130.7,131.7]	Black or African American	Rural	20.1876	131	dp1
(130.7,131.7]	Black or African American	Urban	3.9334	131	dp1
(130.7,131.7]	Hispanic	Rural	32.3099	131	dp1
(130.7,131.7]	Hispanic	Urban	3.5427	131	dp1
(130.7,131.7]	White	Rural	18.9539	131	dp1
(130.7,131.7]	White	Urban	4.78698	131	dp1
(131.7,132.7]	Asian	Rural	20.5847	132	dp1
(131.7,132.7]	Asian	Urban	2.31229	132	dp1
(131.7,132.7]	Black or African American	Rural	20.3477	132	dp1
(131.7,132.7]	Black or African American	Urban	3.94213	132	dp1
(131.7,132.7]	Hispanic	Rural	14.7568	132	dp1
(131.7,132.7]	Hispanic	Urban	3.44977	132	dp1
(131.7,132.7]	White	Rural	18.2031	132	dp1
(131.7,132.7]	White	Urban	4.81171	132	dp1
(132.7,133.7]	Asian	Rural	13.1919	133	dp1
(132.7,133.7]	Asian	Urban	2.38536	133	dp1
(132.7,133.7]	Black or African American	Rural	17.9303	133	dp1
(132.7,133.7]	Black or African American	Urban	4.17055	133	dp1
(132.7,133.7]	Hispanic	Rural	15.3676	133	dp1
(132.7,133.7]	Hispanic	Urban	3.57254	133	dp1
(132.7,133.7]	White	Rural	18.7261	133	dp1
(132.7,133.7]	White	Urban	5.06852	133	dp1
(133.7,134.7]	Asian	Rural	11.2629	134	dp1
(133.7,134.7]	Asian	Urban	2.37735	134	dp1
(133.7,134.7]	Black or African American	Rural	19.3719	134	dp1
(133.7,134.7]	Black or African American	Urban	3.99493	134	dp1
(133.7,134.7]	Hispanic	Rural	16.4499	134	dp1
(133.7,134.7]	Hispanic	Urban	3.70004	134	dp1
(133.7,134.7]	White	Rural	17.5697	134	dp1
(133.7,134.7]	White	Urban	4.82801	134	dp1
(134.7,135.7]	Asian	Rural	10.2925	135	dp1
(134.7,135.7]	Asian	Urban	2.32432	135	dp1
(134.7,135.7]	Black or African American	Rural	19.7889	135	dp1
(134.7,135.7]	Black or African American	Urban	4.09512	135	dp1
(134.7,135.7]	Hispanic	Rural	12.9254	135	dp1
(134.7,135.7]	Hispanic	Urban	3.52141	135	dp1
(134.7,135.7]	White	Rural	17.9768	135	dp1
(134.7,135.7]	White	Urban	4.84468	135	dp1
(135.7,136.7]	Asian	Rural	35.203	136	dp1
(135.7,136.7]	Asian	Urban	2.34686	136	dp1
(135.7,136.7]	Black or African American	Rural	20.9245	136	dp1
(135.7,136.7]	Black or African American	Urban	4.35753	136	dp1
(135.7,136.7]	Hispanic	Rural	14.9542	136	dp1
(135.7,136.7]	Hispanic	Urban	3.43372	136	dp1
(135.7,136.7]	White	Rural	18.4046	136	dp1
(135.7,136.7]	White	Urban	4.79743	136	dp1
(136.7,137.7]	Asian	Rural	16.4221	137	dp1
(136.7,137.7]	Asian	Urban	2.34868	137	dp1
(136.7,137.7]	Black or African American	Rural	23.1725	137	dp1
(136.7,137.7]	Black or African American	Urban	3.95376	137	dp1
(136.7,137.7]	Hispanic	Rural	19.8064	137	dp1
(136.7,137.7]	Hispanic	Urban	3.56961	137	dp1
(136.7,137.7]	White	Rural	17.6454	137	dp1
(136.7,137.7]	White	Urban	4.76425	137	dp1
(137.7,138.7]	Asian	Rural	10.9215	138	dp1
(137.7,138.7]	Asian	Urban	2.33675	138	dp1
(137.7,138.7]	Black or African American	Rural	19.1513	138	dp1
(137.7,138.7]	Black or African American	Urban	3.8255	138	dp1
(137.7,138.7]	Hispanic	Rural	13.6251	138	dp1
(137.7,138.7]	Hispanic	Urban	3.55185	138	dp1
(137.7,138.7]	White	Rural	18.5724	138	dp1
(137.7,138.7]	White	Urban	4.74248	138	dp1
(138.7,139.6]	Asian	Rural	21.7349	139	dp1
(138.7,139.6]	Asian	Urban	2.33467	139	dp1
(138.7,139.6]	Black or African American	Rural	21.8735	139	dp1
(138.7,139.6]	Black or African American	Urban	3.97736	139	dp1
(138.7,139.6]	Hispanic	Rural	15.4563	139	dp1
(138.7,139.6]	Hispanic	Urban	3.48096	139	dp1
(138.7,139.6]	White	Rural	18.1136	139	dp1
(138.7,139.6]	White	Urban	4.79143	139	dp1
(139.6,140.6]	Asian	Rural	23.3873	140	dp1
(139.6,140.6]	Asian	Urban	2.34504	140	dp1
(139.6,140.6]	Black or African American	Rural	17.3708	140	dp1
(139.6,140.6]	Black or African American	Urban	4.47226	140	dp1
(139.6,140.6]	Hispanic	Rural	13.7231	140	dp1
(139.6,140.6]	Hispanic	Urban	3.51091	140	dp1
(139.6,140.6]	White	Rural	17.4977	140	dp1
(139.6,140.6]	White	Urban	4.68653	140	dp1
(140.6,141.6]	Asian	Rural	13.7707	141	dp1
(140.6,141.6]	Asian	Urban	2.38926	141	dp1
(140.6,141.6]	Black or African American	Rural	20.581	141	dp1
(140.6,141.6]	Black or African American	Urban	3.92926	141	dp1
(140.6,141.6]	Hispanic	Rural	15.427	141	dp1
(140.6,141.6]	Hispanic	Urban	3.60222	141	dp1
(140.6,141.6]	White	Rural	18.3398	141	dp1
(140.6,141.6]	White	Urban	4.75312	141	dp1
(141.6,142.6]	Asian	Rural	35.4013	142	dp1
(141.6,142.6]	Asian	Urban	2.45187	142	dp1
(141.6,142.6]	Black or African American	Rural	27.5531	142	dp1
(141.6,142.6]	Black or African American	Urban	3.96613	142	dp1
(141.6,142.6]	Hispanic	Rural	56.3308	142	dp1
(141.6,142.6]	Hispanic	Urban	3.57974	142	dp1
(141.6,142.6]	White	Rural	18.7462	142	dp1
(141.6,142.6]	White	Urban	4.82747	142	dp1
(142.6,143.6]	Asian	Rural	12.5168	143	dp1
(142.6,143.6]	Asian	Urban	2.63636	143	dp1
(142.6,143.6]	Black or African American	Rural	19.7135	143	dp1
(142.6,143.6]	Black or African American	Urban	4.8165	143	dp1
(142.6,143.6]	Hispanic	Rural	18.6894	143	dp1
(142.6,143.6]	Hispanic	Urban	3.89657	143	dp1
(142.6,143.6]	White	Rural	18.6048	143	dp1
(142.6,143.6]	White	Urban	4.95626	143	dp1
(143.6,144.6]	Asian	Rural	10.0795	144	dp1
(143.6,144.6]	Asian	Urban	2.46007	144	dp1
(143.6,144.6]	Black or African American	Rural	21.65	144	dp1
(143.6,144.6]	Black or African American	Urban	4.08101	144	dp1
(143.6,144.6]	Hispanic	Rural	13.1454	144	dp1
(143.6,144.6]	Hispanic	Urban	3.7088	144	dp1
(143.6,144.6]	White	Rural	17.3026	144	dp1
(143.6,144.6]	White	Urban	4.82707	144	dp1
(144.6,145.6]	Asian	Rural	11.8799	145	dp1
(144.6,145.6]	Asian	Urban	2.34786	145	dp1
(144.6,145.6]	Black or African American	Rural	21.867	145	dp1
(144.6,145.6]	Black or African American	Urban	4.04242	145	dp1
(144.6,145.6]	Hispanic	Rural	15.319	145	dp1
(144.6,145.6]	Hispanic	Urban	3.56295	145	dp1
(144.6,145.6]	White	Rural	18.0889	145	dp1
(144.6,145.6]	White	Urban	4.78794	145	dp1
(145.6,146.6]	Asian	Rural	16.4607	146	dp1
(145.6,146.6]	Asian	Urban	2.39709	146	dp1
(145.6,146.6]	Black or African American	Rural	17.1549	146	dp1
(145.6,146.6]	Black or African American	Urban	3.78651	146	dp1
(145.6,146.6]	Hispanic	Rural	15.0228	146	dp1
(145.6,146.6]	Hispanic	Urban	3.54538	146	dp1
(145.6,146.6]	White	Rural	17.7276	146	dp1
(145.6,146.6]	White	Urban	4.67706	146	dp1
(146.6,147.6]	Asian	Rural	8.45686	147	dp1
(146.6,147.6]	Asian	Urban	2.37429	147	dp1
(146.6,147.6]	Black or African American	Rural	20.3368	147	dp1
(146.6,147.6]	Black or African American	Urban	4.07411	147	dp1
(146.6,147.6]	Hispanic	Rural	13.8809	147	dp1
(146.6,147.6]	Hispanic	Urban	3.66457	147	dp1
(146.6,147.6]	White	Rural	17.2705	147	dp1
(146.6,147.6]	White	Urban	4.74359	147	dp1
(147.6,148.6]	Asian	Rural	11.9127	148	dp1
(147.6,148.6]	Asian	Urban	2.91185	148	dp1
(147.6,148.6]	Black or African American	Rural	18.8696	148	dp1
(147.6,148.6]	Black or African American	Urban	4.87168	148	dp1
(147.6,148.6]	Hispanic	Rural	15.1838	148	dp1
(147.6,148.6]	Hispanic	Urban	4.35141	148	dp1
(147.6,148.6]	White	Rural	17.2758	148	dp1
(147.6,148.6]	White	Urban	5.10166	148	dp1
(148.6,149.5]	Asian	Rural	77.3574	149	dp1
(148.6,149.5]	Asian	Urban	2.55509	149	dp1
(148.6,149.5]	Black or African American	Rural	42.6279	149	dp1
(148.6,149.5]	Black or African American	Urban	4.39044	149	dp1
(148.6,149.5]	Hispanic	Rural	128.965	149	dp1
(148.6,149.5]	Hispanic	Urban	3.82926	149	dp1
(148.6,149.5]	White	Rural	22.0945	149	dp1
(148.6,149.5]	White	Urban	4.89936	149	dp1
(149.5,150.5]	Asian	Rural	19.2394	150	dp1
(149.5,150.5]	Asian	Urban	3.41308	150	dp1
(149.5,150.5]	Black or African American	Rural	25.6121	150	dp1
(149.5,150.5]	Black or African American	Urban	5.7916	150	dp1
(149.5,150.5]	Hispanic	Rural	17.501	150	dp1
(149.5,150.5]	Hispanic	Urban	5.40474	150	dp1
(149.5,150.5]	White	Rural	19.5767	150	dp1
(149.5,150.5]	White	Urban	7.49842	150	dp1
(150.5,151.5]	Asian	Rural	11.0316	151	dp1
(150.5,151.5]	Asian	Urban	2.40382	151	dp1
(150.5,151.5]	Black or African American	Rural	17.228	151	dp1
(150.5,151.5]	Black or African American	Urban	3.80836	151	dp1
(150.5,151.5]	Hispanic	Rural	13.3894	151	dp1
(150.5,151.5]	Hispanic	Urban	3.52889	151	dp1
(150.5,151.5]	White	Rural	17.1434	151	dp1
(150.5,151.5]	White	Urban	4.575	151	dp1
(151.5,152.5]	Asian	Rural	7.6264	152	dp1
(151.5,152.5]	Asian	Urban	2.35093	152	dp1
(151.5,152.5]	Black or African American	Rural	19.1403	152	dp1
(151.5,152.5]	Black or African American	Urban	3.65599	152	dp1
(151.5,152.5]	Hispanic	Rural	13.425	152	dp1
(151.5,152.5]	Hispanic	Urban	3.41776	152	dp1
(151.5,152.5]	White	Rural	16.7649	152	dp1
(151.5,152.5]	White	Urban	4.47585	152	dp1
(152.5,153.5]	Asian	Rural	12.0139	153	dp1
(152.5,153.5]	Asian	Urban	2.30834	153	dp1
(152.5,153.5]	Black or African American	Rural	22.1447	153	dp1
(152.5,153.5]	Black or African American	Urban	3.6073	153	dp1
(152.5,153.5]	Hispanic	Rural	13.8857	153	dp1
(152.5,153.5]	Hispanic	Urban	3.53074	153	dp1
(152.5,153.5]	White	Rural	17.6374	153	dp1
(152.5,153.5]	White	Urban	4.40359	153	dp1
(153.5,154.5]	Asian	Rural	15.4874	154	dp1
(153.5,154.5]	Asian	Urban	2.30713	154	dp1
(153.5,154.5]	Black or African American	Rural	20.0838	154	dp1
(153.5,154.5]	Black or African American	Urban	3.68152	154	dp1
(153.5,154.5]	Hispanic	Rural	12.7527	154	dp1
(153.5,154.5]	Hispanic	Urban	3.38936	154	dp1
(153.5,154.5]	White	Rural	17.7321	154	dp1
(153.5,154.5]	White	Urban	4.50632	154	dp1
(154.5,155.5]	Asian	Rural	15.5059	155	dp1
(154.5,155.5]	Asian	Urban	2.34039	155	dp1
(154.5,155.5]	Black or African American	Rural	23.3209	155	dp1
(154.5,155.5]	Black or African American	Urban	4.14041	155	dp1
(154.5,155.5]	Hispanic	Rural	14.1536	155	dp1
(154.5,155.5]	Hispanic	Urban	3.42002	155	dp1
(154.5,155.5]	White	Rural	16.9368	155	dp1
(154.5,155.5]	White	Urban	4.49518	155	dp1
(155.5,156.5]	Asian	Rural	8.88913	156	dp1
(155.5,156.5]	Asian	Urban	2.28704	156	dp1
(155.5,156.5]	Black or African American	Rural	19.6943	156	dp1
(155.5,156.5]	Black or African American	Urban	3.63682	156	dp1
(155.5,156.5]	Hispanic	Rural	14.0963	156	dp1
(155.5,156.5]	Hispanic	Urban	3.57724	156	dp1
(155.5,156.5]	White	Rural	17.2585	156	dp1
(155.5,156.5]	White	Urban	4.47946	156	dp1
(156.5,157.5]	Asian	Rural	11.0447	157	dp1
(156.5,157.5]	Asian	Urban	2.43367	157	dp1
(156.5,157.5]	Black or African American	Rural	18.0039	157	dp1
(156.5,157.5]	Black or African American	Urban	4.09805	157	dp1
(156.5,157.5]	Hispanic	Rural	15.5529	157	dp1
(156.5,157.5]	Hispanic	Urban	3.56253	157	dp1
(156.5,157.5]	White	Rural	16.3094	157	dp1
(156.5,157.5]	White	Urban	4.67905	157	dp1
(157.5,158.4]	Asian	Rural	11.149	158	dp1
(157.5,158.4]	Asian	Urban	2.30526	158	dp1
(157.5,158.4]	Black or African American	Rural	16.462	158	dp1
(157.5,158.4]	Black or African American	Urban	4.42661	158	dp1
(157.5,158.4]	Hispanic	Rural	14.1536	158	dp1
(157.5,158.4]	Hispanic	Urban	3.30103	158	dp1
(157.5,158.4]	White	Rural	17.4774	158	dp1
(157.5,158.4]	White	Urban	4.50713	158	dp1
(158.4,159.4]	Asian	Rural	12.0056	159	dp1
(158.4,159.4]	Asian	Urban	2.36046	159	dp1
(158.4,159.4]	Black or African American	Rural	16.1926	159	dp1
(158.4,159.4]	Black or African American	Urban	3.65068	159	dp1
(158.4,159.4]	Hispanic	Rural	14.3282	159	dp1
(158.4,159.4]	Hispanic	Urban	3.28099	159	dp1
(158.4,159.4]	White	Rural	16.7421	159	dp1
(158.4,159.4]	White	Urban	4.54765	159	dp1
(159.4,160.4]	Asian	Rural	8.06439	160	dp1
(159.4,160.4]	Asian	Urban	2.3659	160	dp1
(159.4,160.4]	Black or African American	Rural	18.1503	160	dp1
(159.4,160.4]	Black or African American	Urban	3.86651	160	dp1
(159.4,160.4]	Hispanic	Rural	14.4923	160	dp1
(159.4,160.4]	Hispanic	Urban	3.38485	160	dp1
(159.4,160.4]	White	Rural	17.3617	160	dp1
(159.4,160.4]	White	Urban	4.5062	160	dp1
(160.4,161.4]	Asian	Rural	8.7337	161	dp1
(160.4,161.4]	Asian	Urban	2.27455	161	dp1
(160.4,161.4]	Black or African American	Rural	18.8596	161	dp1
(160.4,161.4]	Black or African American	Urban	3.88325	161	dp1
(160.4,161.4]	Hispanic	Rural	13.3641	161	dp1
(160.4,161.4]	Hispanic	Urban	3.40658	161	dp1
(160.4,161.4]	White	Rural	17.1198	161	dp1
(160.4,161.4]	White	Urban	4.44107	161	dp1
(161.4,162.4]	Asian	Rural	11.0193	162	dp1
(161.4,162.4]	Asian	Urban	2.79194	162	dp1
(161.4,162.4]	Black or African American	Rural	25.0291	162	dp1
(161.4,162.4]	Black or African American	Urban	3.84335	162	dp1
(161.4,162.4]	Hispanic	Rural	12.542	162	dp1
(161.4,162.4]	Hispanic	Urban	4.16626	162	dp1
(161.4,162.4]	White	Rural	17.2499	162	dp1
(161.4,162.4]	White	Urban	4.73945	162	dp1
(162.4,163.4]	Asian	Rural	11.6597	163	dp1
(162.4,163.4]	Asian	Urban	2.26834	163	dp1
(162.4,163.4]	Black or African American	Rural	19.4542	163	dp1
(162.4,163.4]	Black or African American	Urban	4.02221	163	dp1
(162.4,163.4]	Hispanic	Rural	12.3066	163	dp1
(162.4,163.4]	Hispanic	Urban	3.48979	163	dp1
(162.4,163.4]	White	Rural	16.5022	163	dp1
(162.4,163.4]	White	Urban	4.65881	163	dp1
(163.4,164.4]	Asian	Rural	9.54638	164	dp1
(163.4,164.4]	Asian	Urban	2.3328	164	dp1
(163.4,164.4]	Black or African American	Rural	20.4206	164	dp1
(163.4,164.4]	Black or African American	Urban	3.95707	164	dp1
(163.4,164.4]	Hispanic	Rural	12.5168	164	dp1
(163.4,164.4]	Hispanic	Urban	3.78471	164	dp1
(163.4,164.4]	White	Rural	16.4999	164	dp1
(163.4,164.4]	White	Urban	4.51045	164	dp1
(164.4,165.4]	Asian	Rural	11.9451	165	dp1
(164.4,165.4]	Asian	Urban	2.31989	165	dp1
(164.4,165.4]	Black or African American	Rural	17.3273	165	dp1
(164.4,165.4]	Black or African American	Urban	3.77321	165	dp1
(164.4,165.4]	Hispanic	Rural	12.1744	165	dp1
(164.4,165.4]	Hispanic	Urban	3.43412	165	dp1
(164.4,165.4]	White	Rural	17.5698	165	dp1
(164.4,165.4]	White	Urban	4.3929	165	dp1
(165.4,166.4]	Asian	Rural	9.62563	166	dp1
(165.4,166.4]	Asian	Urban	2.3478	166	dp1
(165.4,166.4]	Black or African American	Rural	16.1715	166	dp1
(165.4,166.4]	Black or African American	Urban	3.7307	166	dp1
(165.4,166.4]	Hispanic	Rural	13.351	166	dp1
(165.4,166.4]	Hispanic	Urban	3.48187	166	dp1
(165.4,166.4]	White	Rural	16.7885	166	dp1
(165.4,166.4]	White	Urban	4.49456	166	dp1
(166.4,167.4]	Asian	Rural	10.8822	167	dp1
(166.4,167.4]	Asian	Urban	2.31114	167	dp1
(166.4,167.4]	Black or African American	Rural	23.3195	167	dp1
(166.4,167.4]	Black or African American	Urban	4.36145	167	dp1
(166.4,167.4]	Hispanic	Rural	13.819	167	dp1
(166.4,167.4]	Hispanic	Urban	3.68228	167	dp1
(166.4,167.4]	White	Rural	16.6206	167	dp1
(166.4,167.4]	White	Urban	4.50323	167	dp1
(167.4,168.3]	Asian	Rural	7.88021	168	dp1
(167.4,168.3]	Asian	Urban	2.41283	168	dp1
(167.4,168.3]	Black or African American	Rural	19.2713	168	dp1
(167.4,168.3]	Black or African American	Urban	4.09074	168	dp1
(167.4,168.3]	Hispanic	Rural	14.5588	168	dp1
(167.4,168.3]	Hispanic	Urban	3.82483	168	dp1
(167.4,168.3]	White	Rural	16.1097	168	dp1
(167.4,168.3]	White	Urban	4.67146	168	dp1
(168.3,169.3]	Asian	Rural	6.7565	169	dp1
(168.3,169.3]	Asian	Urban	2.30228	169	dp1
(168.3,169.3]	Black or African American	Rural	20.1895	169	dp1
(168.3,169.3]	Black or African American	Urban	5.51982	169	dp1
(168.3,169.3]	Hispanic	Rural	12.7857	169	dp1
(168.3,169.3]	Hispanic	Urban	4.29509	169	dp1
(168.3,169.3]	White	Rural	16.1862	169	dp1
(168.3,169.3]	White	Urban	4.97175	169	dp1
(169.3,170.3]	Asian	Rural	12.8199	170	dp1
(169.3,170.3]	Asian	Urban	2.29493	170	dp1
(169.3,170.3]	Black or African American	Rural	20.1086	170	dp1
(169.3,170.3]	Black or African American	Urban	4.02799	170	dp1
(169.3,170.3]	Hispanic	Rural	12.4097	170	dp1
(169.3,170.3]	Hispanic	Urban	3.47138	170	dp1
(169.3,170.3]	White	Rural	16.414	170	dp1
(169.3,170.3]	White	Urban	4.43376	170	dp1
(170.3,171.3]	Asian	Rural	63.8221	171	dp1
(170.3,171.3]	Asian	Urban	2.33233	171	dp1
(170.3,171.3]	Black or African American	Rural	60.9747	171	dp1
(170.3,171.3]	Black or African American	Urban	3.49212	171	dp1
(170.3,171.3]	Hispanic	Rural	60.5359	171	dp1
(170.3,171.3]	Hispanic	Urban	3.66433	171	dp1
(170.3,171.3]	White	Rural	18.1997	171	dp1
(170.3,171.3]	White	Urban	4.42941	171	dp1
(171.3,172.3]	Asian	Rural	11.3881	172	dp1
(171.3,172.3]	Asian	Urban	2.34788	172	dp1
(171.3,172.3]	Black or African American	Rural	18.8626	172	dp1
(171.3,172.3]	Black or African American	Urban	4.36797	172	dp1
(171.3,172.3]	Hispanic	Rural	12.2586	172	dp1
(171.3,172.3]	Hispanic	Urban	3.58371	172	dp1
(171.3,172.3]	White	Rural	16.7893	172	dp1
(171.3,172.3]	White	Urban	4.3697	172	dp1
(172.3,173.3]	Asian	Rural	9.18811	173	dp1
(172.3,173.3]	Asian	Urban	2.56147	173	dp1
(172.3,173.3]	Black or African American	Rural	15.602	173	dp1
(172.3,173.3]	Black or African American	Urban	4.33164	173	dp1
(172.3,173.3]	Hispanic	Rural	15.8146	173	dp1
(172.3,173.3]	Hispanic	Urban	3.43216	173	dp1
(172.3,173.3]	White	Rural	17.228	173	dp1
(172.3,173.3]	White	Urban	4.51612	173	dp1
(173.3,174.3]	Asian	Rural	14.3903	174	dp1
(173.3,174.3]	Asian	Urban	2.81164	174	dp1
(173.3,174.3]	Black or African American	Rural	16.7113	174	dp1
(173.3,174.3]	Black or African American	Urban	5.75803	174	dp1
(173.3,174.3]	Hispanic	Rural	14.2572	174	dp1
(173.3,174.3]	Hispanic	Urban	4.09921	174	dp1
(173.3,174.3]	White	Rural	17.2727	174	dp1
(173.3,174.3]	White	Urban	4.65197	174	dp1
(174.3,175.3]	Asian	Rural	10.3296	175	dp1
(174.3,175.3]	Asian	Urban	2.41217	175	dp1
(174.3,175.3]	Black or African American	Rural	20.585	175	dp1
(174.3,175.3]	Black or African American	Urban	3.66806	175	dp1
(174.3,175.3]	Hispanic	Rural	14.1156	175	dp1
(174.3,175.3]	Hispanic	Urban	3.52561	175	dp1
(174.3,175.3]	White	Rural	16.5766	175	dp1
(174.3,175.3]	White	Urban	4.47743	175	dp1
(175.3,176.3]	Asian	Rural	10.1859	176	dp1
(175.3,176.3]	Asian	Urban	2.34535	176	dp1
(175.3,176.3]	Black or African American	Rural	16.3302	176	dp1
(175.3,176.3]	Black or African American	Urban	3.89755	176	dp1
(175.3,176.3]	Hispanic	Rural	13.9479	176	dp1
(175.3,176.3]	Hispanic	Urban	3.45482	176	dp1
(175.3,176.3]	White	Rural	16.2808	176	dp1
(175.3,176.3]	White	Urban	4.53417	176	dp1
(176.3,177.3]	Asian	Rural	9.49173	177	dp1
(176.3,177.3]	Asian	Urban	2.93008	177	dp1
(176.3,177.3]	Black or African American	Rural	16.6026	177	dp1
(176.3,177.3]	Black or African American	Urban	8.51713	177	dp1
(176.3,177.3]	Hispanic	Rural	12.9255	177	dp1
(176.3,177.3]	Hispanic	Urban	4.35871	177	dp1
(176.3,177.3]	White	Rural	16.8025	177	dp1
(176.3,177.3]	White	Urban	5.43571	177	dp1
(177.3,178.2]	Asian	Rural	9.4115	178	dp1
(177.3,178.2]	Asian	Urban	2.41431	178	dp1
(177.3,178.2]	Black or African American	Rural	18.3939	178	dp1
(177.3,178.2]	Black or African American	Urban	3.84329	178	dp1
(177.3,178.2]	Hispanic	Rural	11.8443	178	dp1
(177.3,178.2]	Hispanic	Urban	3.60951	178	dp1
(177.3,178.2]	White	Rural	16.9992	178	dp1
(177.3,178.2]	White	Urban	4.608	178	dp1
(178.2,179.2]	Asian	Rural	8.9097	179	dp1
(178.2,179.2]	Asian	Urban	2.45724	179	dp1
(178.2,179.2]	Black or African American	Rural	22.4571	179	dp1
(178.2,179.2]	Black or African American	Urban	3.77994	179	dp1
(178.2,179.2]	Hispanic	Rural	14.1219	179	dp1
(178.2,179.2]	Hispanic	Urban	3.50604	179	dp1
(178.2,179.2]	White	Rural	16.3211	179	dp1
(178.2,179.2]	White	Urban	4.44343	179	dp1
(179.2,180.2]	Asian	Rural	9.76872	180	dp1
(179.2,180.2]	Asian	Urban	2.30933	180	dp1
(179.2,180.2]	Black or African American	Rural	18.134	180	dp1
(179.2,180.2]	Black or African American	Urban	4.1848	180	dp1
(179.2,180.2]	Hispanic	Rural	10.7609	180	dp1
(179.2,180.2]	Hispanic	Urban	3.78791	180	dp1
(179.2,180.2]	White	Rural	15.8315	180	dp1
(179.2,180.2]	White	Urban	4.48249	180	dp1
(180.2,181.2]	Asian	Rural	9.79087	181	dp1
(180.2,181.2]	Asian	Urban	2.30364	181	dp1
(180.2,181.2]	Black or African American	Rural	16.5095	181	dp1
(180.2,181.2]	Black or African American	Urban	3.85262	181	dp1
(180.2,181.2]	Hispanic	Rural	19.7441	181	dp1
(180.2,181.2]	Hispanic	Urban	3.52019	181	dp1
(180.2,181.2]	White	Rural	17.9738	181	dp1
(180.2,181.2]	White	Urban	4.47822	181	dp1
(181.2,182.2]	Asian	Rural	7.33494	182	dp1
(181.2,182.2]	Asian	Urban	2.47116	182	dp1
(181.2,182.2]	Black or African American	Rural	17.8987	182	dp1
(181.2,182.2]	Black or African American	Urban	4.35695	182	dp1
(181.2,182.2]	Hispanic	Rural	11.4525	182	dp1
(181.2,182.2]	Hispanic	Urban	3.56278	182	dp1
(181.2,182.2]	White	Rural	15.9867	182	dp1
(181.2,182.2]	White	Urban	4.70313	182	dp1
(182.2,183.2]	Asian	Rural	13.1585	183	dp1
(182.2,183.2]	Asian	Urban	2.37643	183	dp1
(182.2,183.2]	Black or African American	Rural	13.0101	183	dp1
(182.2,183.2]	Black or African American	Urban	3.81798	183	dp1
(182.2,183.2]	Hispanic	Rural	13.0159	183	dp1
(182.2,183.2]	Hispanic	Urban	3.51208	183	dp1
(182.2,183.2]	White	Rural	16.9828	183	dp1
(182.2,183.2]	White	Urban	4.5334	183	dp1
(183.2,184.2]	Asian	Rural	9.24991	184	dp1
(183.2,184.2]	Asian	Urban	2.34167	184	dp1
(183.2,184.2]	Black or African American	Rural	15.9355	184	dp1
(183.2,184.2]	Black or African American	Urban	4.39205	184	dp1
(183.2,184.2]	Hispanic	Rural	12.1244	184	dp1
(183.2,184.2]	Hispanic	Urban	3.60033	184	dp1
(183.2,184.2]	White	Rural	16.1206	184	dp1
(183.2,184.2]	White	Urban	4.43437	184	dp1
(184.2,185.2]	Asian	Rural	11.3527	185	dp1
(184.2,185.2]	Asian	Urban	2.30582	185	dp1
(184.2,185.2]	Black or African American	Rural	17.657	185	dp1
(184.2,185.2]	Black or African American	Urban	3.82323	185	dp1
(184.2,185.2]	Hispanic	Rural	11.9613	185	dp1
(184.2,185.2]	Hispanic	Urban	3.49823	185	dp1
(184.2,185.2]	White	Rural	17.3154	185	dp1
(184.2,185.2]	White	Urban	4.44171	185	dp1
(185.2,186.2]	Asian	Rural	12.4753	186	dp1
(185.2,186.2]	Asian	Urban	2.44221	186	dp1
(185.2,186.2]	Black or African American	Rural	22.8873	186	dp1
(185.2,186.2]	Black or African American	Urban	3.88709	186	dp1
(185.2,186.2]	Hispanic	Rural	15.419	186	dp1
(185.2,186.2]	Hispanic	Urban	3.58612	186	dp1
(185.2,186.2]	White	Rural	17.6244	186	dp1
(185.2,186.2]	White	Urban	4.4569	186	dp1
(186.2,187.2]	Asian	Rural	12.8312	187	dp1
(186.2,187.2]	Asian	Urban	2.40549	187	dp1
(186.2,187.2]	Black or African American	Rural	22.223	187	dp1
(186.2,187.2]	Black or African American	Urban	4.03144	187	dp1
(186.2,187.2]	Hispanic	Rural	21.1188	187	dp1
(186.2,187.2]	Hispanic	Urban	3.55594	187	dp1
(186.2,187.2]	White	Rural	16.8559	187	dp1
(186.2,187.2]	White	Urban	4.41618	187	dp1
(187.2,188.2]	Asian	Rural	11.645	188	dp1
(187.2,188.2]	Asian	Urban	2.36013	188	dp1
(187.2,188.2]	Black or African American	Rural	15.0144	188	dp1
(187.2,188.2]	Black or African American	Urban	4.64977	188	dp1
(187.2,188.2]	Hispanic	Rural	15.2257	188	dp1
(187.2,188.2]	Hispanic	Urban	3.79695	188	dp1
(187.2,188.2]	White	Rural	16.3658	188	dp1
(187.2,188.2]	White	Urban	4.65886	188	dp1
(188.2,189.1]	Asian	Rural	8.74768	189	dp1
(188.2,189.1]	Asian	Urban	2.32349	189	dp1
(188.2,189.1]	Black or African American	Rural	21.5191	189	dp1
(188.2,189.1]	Black or African American	Urban	3.81283	189	dp1
(188.2,189.1]	Hispanic	Rural	14.9454	189	dp1
(188.2,189.1]	Hispanic	Urban	3.47501	189	dp1
(188.2,189.1]	White	Rural	16.27	189	dp1
(188.2,189.1]	White	Urban	4.42311	189	dp1
(189.1,190.1]	Asian	Rural	11.5781	190	dp1
(189.1,190.1]	Asian	Urban	2.20957	190	dp1
(189.1,190.1]	Black or African American	Rural	19.8631	190	dp1
(189.1,190.1]	Black or African American	Urban	4.82634	190	dp1
(189.1,190.1]	Hispanic	Rural	11.331	190	dp1
(189.1,190.1]	Hispanic	Urban	3.42492	190	dp1
(189.1,190.1]	White	Rural	16.2437	190	dp1
(189.1,190.1]	White	Urban	4.8834	190	dp1
(190.1,191.1]	Asian	Rural	8.40717	191	dp1
(190.1,191.1]	Asian	Urban	2.33416	191	dp1
(190.1,191.1]	Black or African American	Rural	17.7092	191	dp1
(190.1,191.1]	Black or African American	Urban	3.69863	191	dp1
(190.1,191.1]	Hispanic	Rural	14.5377	191	dp1
(190.1,191.1]	Hispanic	Urban	3.46564	191	dp1
(190.1,191.1]	White	Rural	17.919	191	dp1
(190.1,191.1]	White	Urban	4.38089	191	dp1
(191.1,192.1]	Asian	Rural	13.253	192	dp1
(191.1,192.1]	Asian	Urban	2.29599	192	dp1
(191.1,192.1]	Black or African American	Rural	15.674	192	dp1
(191.1,192.1]	Black or African American	Urban	3.77297	192	dp1
(191.1,192.1]	Hispanic	Rural	12.6283	192	dp1
(191.1,192.1]	Hispanic	Urban	3.4894	192	dp1
(191.1,192.1]	White	Rural	15.7614	192	dp1
(191.1,192.1]	White	Urban	4.37573	192	dp1
(192.1,193.1]	Asian	Rural	9.47833	193	dp1
(192.1,193.1]	Asian	Urban	2.54814	193	dp1
(192.1,193.1]	Black or African American	Rural	13.4167	193	dp1
(192.1,193.1]	Black or African American	Urban	4.32056	193	dp1
(192.1,193.1]	Hispanic	Rural	12.8998	193	dp1
(192.1,193.1]	Hispanic	Urban	3.56336	193	dp1
(192.1,193.1]	White	Rural	16.0422	193	dp1
(192.1,193.1]	White	Urban	4.5259	193	dp1
(193.1,194.1]	Asian	Rural	6.8129	194	dp1
(193.1,194.1]	Asian	Urban	2.57202	194	dp1
(193.1,194.1]	Black or African American	Rural	15.4959	194	dp1
(193.1,194.1]	Black or African American	Urban	3.78033	194	dp1
(193.1,194.1]	Hispanic	Rural	12.5234	194	dp1
(193.1,194.1]	Hispanic	Urban	3.56483	194	dp1
(193.1,194.1]	White	Rural	16.0124	194	dp1
(193.1,194.1]	White	Urban	4.3882	194	dp1
(194.1,195.1]	Asian	Rural	8.86888	195	dp1
(194.1,195.1]	Asian	Urban	2.53679	195	dp1
(194.1,195.1]	Black or African American	Rural	18.452	195	dp1
(194.1,195.1]	Black or African American	Urban	3.72746	195	dp1
(194.1,195.1]	Hispanic	Rural	12.9203	195	dp1
(194.1,195.1]	Hispanic	Urban	3.57639	195	dp1
(194.1,195.1]	White	Rural	16.102	195	dp1
(194.1,195.1]	White	Urban	4.44105	195	dp1
(195.1,196.1]	Asian	Rural	7.17757	196	dp1
(195.1,196.1]	Asian	Urban	2.27089	196	dp1
(195.1,196.1]	Black or African American	Rural	20.2533	196	dp1
(195.1,196.1]	Black or African American	Urban	3.57185	196	dp1
(195.1,196.1]	Hispanic	Rural	12.0543	196	dp1
(195.1,196.1]	Hispanic	Urban	3.58415	196	dp1
(195.1,196.1]	White	Rural	16.7768	196	dp1
(195.1,196.1]	White	Urban	4.42539	196	dp1
(196.1,197.1]	Asian	Rural	15.3454	197	dp1
(196.1,197.1]	Asian	Urban	2.31029	197	dp1
(196.1,197.1]	Black or African American	Rural	33.0645	197	dp1
(196.1,197.1]	Black or African American	Urban	3.79933	197	dp1
(196.1,197.1]	Hispanic	Rural	11.2598	197	dp1
(196.1,197.1]	Hispanic	Urban	3.74185	197	dp1
(196.1,197.1]	White	Rural	16.1681	197	dp1
(196.1,197.1]	White	Urban	4.39268	197	dp1
(197.1,198.1]	Asian	Rural	7.74418	198	dp1
(197.1,198.1]	Asian	Urban	2.4255	198	dp1
(197.1,198.1]	Black or African American	Rural	24.283	198	dp1
(197.1,198.1]	Black or African American	Urban	3.82629	198	dp1
(197.1,198.1]	Hispanic	Rural	14.7245	198	dp1
(197.1,198.1]	Hispanic	Urban	3.52847	198	dp1
(197.1,198.1]	White	Rural	15.8142	198	dp1
(197.1,198.1]	White	Urban	4.5364	198	dp1
(198.1,199]	Asian	Rural	9.1281	199	dp1
(198.1,199]	Asian	Urban	2.26901	199	dp1
(198.1,199]	Black or African American	Rural	15.2954	199	dp1
(198.1,199]	Black or African American	Urban	4.2524	199	dp1
(198.1,199]	Hispanic	Rural	11.8776	199	dp1
(198.1,199]	Hispanic	Urban	3.66232	199	dp1
(198.1,199]	White	Rural	17.0062	199	dp1
(198.1,199]	White	Urban	4.63939	199	dp1
(199,200]	Asian	Rural	14.6268	200	dp1
(199,200]	Asian	Urban	3.95668	200	dp1
(199,200]	Black or African American	Rural	21.7296	200	dp1
(199,200]	Black or African American	Urban	8.95611	200	dp1
(199,200]	Hispanic	Rural	18.4327	200	dp1
(199,200]	Hispanic	Urban	6.40161	200	dp1
(199,200]	White	Rural	18.3369	200	dp1
(199,200]	White	Urban	8.44991	200	dp1
(200,201]	Asian	Rural	7.97742	201	dp1
(200,201]	Asian	Urban	2.31056	201	dp1
(200,201]	Black or African American	Rural	17.3148	201	dp1
(200,201]	Black or African American	Urban	4.1252	201	dp1
(200,201]	Hispanic	Rural	13.4188	201	dp1
(200,201]	Hispanic	Urban	3.45328	201	dp1
(200,201]	White	Rural	17.2395	201	dp1
(200,201]	White	Urban	4.54189	201	dp1
(201,202]	Asian	Rural	9.28319	202	dp1
(201,202]	Asian	Urban	2.34637	202	dp1
(201,202]	Black or African American	Rural	12.5066	202	dp1
(201,202]	Black or African American	Urban	4.45514	202	dp1
(201,202]	Hispanic	Rural	12.8109	202	dp1
(201,202]	Hispanic	Urban	3.47715	202	dp1
(201,202]	White	Rural	16.9872	202	dp1
(201,202]	White	Urban	4.51415	202	dp1
(202,203]	Asian	Rural	9.37223	203	dp1
(202,203]	Asian	Urban	2.28736	203	dp1
(202,203]	Black or African American	Rural	17.0909	203	dp1
(202,203]	Black or African American	Urban	5.34012	203	dp1
(202,203]	Hispanic	Rural	14.2945	203	dp1
(202,203]	Hispanic	Urban	3.97883	203	dp1
(202,203]	White	Rural	16.2795	203	dp1
(202,203]	White	Urban	4.49475	203	dp1
(204,205]	Asian	Rural	10.8461	204	dp1
(204,205]	Asian	Urban	2.34981	204	dp1
(204,205]	Black or African American	Rural	16.7835	204	dp1
(204,205]	Black or African American	Urban	4.22711	204	dp1
(204,205]	Hispanic	Rural	11.436	204	dp1
(204,205]	Hispanic	Urban	3.50468	204	dp1
(204,205]	White	Rural	17.1095	204	dp1
(204,205]	White	Urban	4.53358	204	dp1
(205,206]	Asian	Rural	10.1197	205	dp1
(205,206]	Asian	Urban	2.50365	205	dp1
(205,206]	Black or African American	Rural	15.9001	205	dp1
(205,206]	Black or African American	Urban	4.38122	205	dp1
(205,206]	Hispanic	Rural	14.2317	205	dp1
(205,206]	Hispanic	Urban	3.45983	205	dp1
(205,206]	White	Rural	18.1323	205	dp1
(205,206]	White	Urban	4.53208	205	dp1
(206,207]	Asian	Rural	9.0893	206	dp1
(206,207]	Asian	Urban	2.30267	206	dp1
(206,207]	Black or African American	Rural	18.5852	206	dp1
(206,207]	Black or African American	Urban	4.1696	206	dp1
(206,207]	Hispanic	Rural	12.0506	206	dp1
(206,207]	Hispanic	Urban	3.34348	206	dp1
(206,207]	White	Rural	17.6339	206	dp1
(206,207]	White	Urban	4.48459	206	dp1
(207,207.9]	Asian	Rural	11.0176	207	dp1
(207,207.9]	Asian	Urban	2.41551	207	dp1
(207,207.9]	Black or African American	Rural	15.3512	207	dp1
(207,207.9]	Black or African American	Urban	4.55692	207	dp1
(207,207.9]	Hispanic	Rural	12.0699	207	dp1
(207,207.9]	Hispanic	Urban	3.5335	207	dp1
(207,207.9]	White	Rural	16.1916	207	dp1
(207,207.9]	White	Urban	4.50602	207	dp1
(207.9,208.9]	Asian	Rural	7.84954	208	dp1
(207.9,208.9]	Asian	Urban	2.35706	208	dp1
(207.9,208.9]	Black or African American	Rural	17.1918	208	dp1
(207.9,208.9]	Black or African American	Urban	4.2518	208	dp1
(207.9,208.9]	Hispanic	Rural	14.1858	208	dp1
(207.9,208.9]	Hispanic	Urban	3.39669	208	dp1
(207.9,208.9]	White	Rural	16.5704	208	dp1
(207.9,208.9]	White	Urban	4.42056	208	dp1
(208.9,209.9]	Asian	Rural	7.69751	209	dp1
(208.9,209.9]	Asian	Urban	2.32549	209	dp1
(208.9,209.9]	Black or African American	Rural	17.3819	209	dp1
(208.9,209.9]	Black or African American	Urban	4.3023	209	dp1
(208.9,209.9]	Hispanic	Rural	12.041	209	dp1
(208.9,209.9]	Hispanic	Urban	3.45955	209	dp1
(208.9,209.9]	White	Rural	16.3897	209	dp1
(208.9,209.9]	White	Urban	4.40698	209	dp1
(209.9,210.9]	Asian	Rural	11.7071	210	dp1
(209.9,210.9]	Asian	Urban	2.37021	210	dp1
(209.9,210.9]	Black or African American	Rural	18.7315	210	dp1
(209.9,210.9]	Black or African American	Urban	4.06095	210	dp1
(209.9,210.9]	Hispanic	Rural	13.9533	210	dp1
(209.9,210.9]	Hispanic	Urban	3.53432	210	dp1
(209.9,210.9]	White	Rural	15.9845	210	dp1
(209.9,210.9]	White	Urban	4.39392	210	dp1
(210.9,211.9]	Asian	Rural	8.07276	211	dp1
(210.9,211.9]	Asian	Urban	2.28889	211	dp1
(210.9,211.9]	Black or African American	Rural	15.8185	211	dp1
(210.9,211.9]	Black or African American	Urban	4.0466	211	dp1
(210.9,211.9]	Hispanic	Rural	14.8934	211	dp1
(210.9,211.9]	Hispanic	Urban	3.9965	211	dp1
(210.9,211.9]	White	Rural	17.6985	211	dp1
(210.9,211.9]	White	Urban	4.47284	211	dp1
(211.9,212.9]	Asian	Rural	9.52712	212	dp1
(211.9,212.9]	Asian	Urban	2.25503	212	dp1
(211.9,212.9]	Black or African American	Rural	13.9887	212	dp1
(211.9,212.9]	Black or African American	Urban	4.10637	212	dp1
(211.9,212.9]	Hispanic	Rural	12.0473	212	dp1
(211.9,212.9]	Hispanic	Urban	3.51068	212	dp1
(211.9,212.9]	White	Rural	16.5463	212	dp1
(211.9,212.9]	White	Urban	4.44373	212	dp1
(212.9,213.9]	Asian	Rural	10.2058	213	dp1
(212.9,213.9]	Asian	Urban	2.64626	213	dp1
(212.9,213.9]	Black or African American	Rural	22.4064	213	dp1
(212.9,213.9]	Black or African American	Urban	5.55765	213	dp1
(212.9,213.9]	Hispanic	Rural	25.5503	213	dp1
(212.9,213.9]	Hispanic	Urban	4.46283	213	dp1
(212.9,213.9]	White	Rural	16.5268	213	dp1
(212.9,213.9]	White	Urban	4.69526	213	dp1
(213.9,214.9]	Asian	Rural	11.5015	214	dp1
(213.9,214.9]	Asian	Urban	2.26353	214	dp1
(213.9,214.9]	Black or African American	Rural	20.407	214	dp1
(213.9,214.9]	Black or African American	Urban	4.00506	214	dp1
(213.9,214.9]	Hispanic	Rural	14.8886	214	dp1
(213.9,214.9]	Hispanic	Urban	3.45921	214	dp1
(213.9,214.9]	White	Rural	16.2532	214	dp1
(213.9,214.9]	White	Urban	4.39915	214	dp1
(214.9,215.9]	Asian	Rural	5.83217	215	dp1
(214.9,215.9]	Asian	Urban	2.34265	215	dp1
(214.9,215.9]	Black or African American	Rural	13.4368	215	dp1
(214.9,215.9]	Black or African American	Urban	3.94309	215	dp1
(214.9,215.9]	Hispanic	Rural	11.7593	215	dp1
(214.9,215.9]	Hispanic	Urban	3.60644	215	dp1
(214.9,215.9]	White	Rural	17.1784	215	dp1
(214.9,215.9]	White	Urban	4.34382	215	dp1
(215.9,216.9]	Asian	Rural	9.72501	216	dp1
(215.9,216.9]	Asian	Urban	2.28724	216	dp1
(215.9,216.9]	Black or African American	Rural	19.3561	216	dp1
(215.9,216.9]	Black or African American	Urban	3.88596	216	dp1
(215.9,216.9]	Hispanic	Rural	11.6475	216	dp1
(215.9,216.9]	Hispanic	Urban	3.55004	216	dp1
(215.9,216.9]	White	Rural	16.6865	216	dp1
(215.9,216.9]	White	Urban	4.44368	216	dp1
(216.9,217.8]	Asian	Rural	10.9839	217	dp1
(216.9,217.8]	Asian	Urban	2.55791	217	dp1
(216.9,217.8]	Black or African American	Rural	34.7846	217	dp1
(216.9,217.8]	Black or African American	Urban	4.1964	217	dp1
(216.9,217.8]	Hispanic	Rural	13.4752	217	dp1
(216.9,217.8]	Hispanic	Urban	3.51365	217	dp1
(216.9,217.8]	White	Rural	16.1419	217	dp1
(216.9,217.8]	White	Urban	4.69159	217	dp1
(217.8,218.8]	Asian	Rural	10.8279	218	dp1
(217.8,218.8]	Asian	Urban	2.46656	218	dp1
(217.8,218.8]	Black or African American	Rural	19.1854	218	dp1
(217.8,218.8]	Black or African American	Urban	4.91218	218	dp1
(217.8,218.8]	Hispanic	Rural	12.9775	218	dp1
(217.8,218.8]	Hispanic	Urban	3.6608	218	dp1
(217.8,218.8]	White	Rural	16.2449	218	dp1
(217.8,218.8]	White	Urban	4.46566	218	dp1
(218.8,219.8]	Asian	Rural	10.3961	219	dp1
(218.8,219.8]	Asian	Urban	2.21922	219	dp1
(218.8,219.8]	Black or African American	Rural	15.0921	219	dp1
(218.8,219.8]	Black or African American	Urban	5.12132	219	dp1
(218.8,219.8]	Hispanic	Rural	12.3984	219	dp1
(218.8,219.8]	Hispanic	Urban	3.60645	219	dp1
(218.8,219.8]	White	Rural	17.4205	219	dp1
(218.8,219.8]	White	Urban	4.67906	219	dp1
(219.8,220.8]	Asian	Rural	5.06999	220	dp1
(219.8,220.8]	Asian	Urban	2.28088	220	dp1
(219.8,220.8]	Black or African American	Rural	16.4399	220	dp1
(219.8,220.8]	Black or African American	Urban	4.50779	220	dp1
(219.8,220.8]	Hispanic	Rural	11.8607	220	dp1
(219.8,220.8]	Hispanic	Urban	3.69356	220	dp1
(219.8,220.8]	White	Rural	16.4156	220	dp1
(219.8,220.8]	White	Urban	4.34952	220	dp1
(220.8,221.8]	Asian	Rural	8.28202	221	dp1
(220.8,221.8]	Asian	Urban	2.19746	221	dp1
(220.8,221.8]	Black or African American	Rural	18.548	221	dp1
(220.8,221.8]	Black or African American	Urban	4.02954	221	dp1
(220.8,221.8]	Hispanic	Rural	14.7303	221	dp1
(220.8,221.8]	Hispanic	Urban	3.19827	221	dp1
(220.8,221.8]	White	Rural	15.847	221	dp1
(220.8,221.8]	White	Urban	4.45769	221	dp1
(221.8,222.8]	Asian	Rural	9.18567	222	dp1
(221.8,222.8]	Asian	Urban	2.34536	222	dp1
(221.8,222.8]	Black or African American	Rural	22.9532	222	dp1
(221.8,222.8]	Black or African American	Urban	4.28766	222	dp1
(221.8,222.8]	Hispanic	Rural	12.2413	222	dp1
(221.8,222.8]	Hispanic	Urban	3.57782	222	dp1
(221.8,222.8]	White	Rural	15.7579	222	dp1
(221.8,222.8]	White	Urban	4.34057	222	dp1
(222.8,223.8]	Asian	Rural	5.75889	223	dp1
(222.8,223.8]	Asian	Urban	2.27974	223	dp1
(222.8,223.8]	Black or African American	Rural	19.6755	223	dp1
(222.8,223.8]	Black or African American	Urban	3.62495	223	dp1
(222.8,223.8]	Hispanic	Rural	11.5444	223	dp1
(222.8,223.8]	Hispanic	Urban	3.47498	223	dp1
(222.8,223.8]	White	Rural	16.5182	223	dp1
(222.8,223.8]	White	Urban	4.49304	223	dp1
(223.8,224.8]	Asian	Rural	6.90396	224	dp1
(223.8,224.8]	Asian	Urban	2.1679	224	dp1
(223.8,224.8]	Black or African American	Rural	19.5703	224	dp1
(223.8,224.8]	Black or African American	Urban	3.9735	224	dp1
(223.8,224.8]	Hispanic	Rural	14.1782	224	dp1
(223.8,224.8]	Hispanic	Urban	3.52409	224	dp1
(223.8,224.8]	White	Rural	16.528	224	dp1
(223.8,224.8]	White	Urban	4.31973	224	dp1
(224.8,225.8]	Asian	Rural	5.94507	225	dp1
(224.8,225.8]	Asian	Urban	2.2968	225	dp1
(224.8,225.8]	Black or African American	Rural	17.4878	225	dp1
(224.8,225.8]	Black or African American	Urban	3.65702	225	dp1
(224.8,225.8]	Hispanic	Rural	11.5672	225	dp1
(224.8,225.8]	Hispanic	Urban	3.18166	225	dp1
(224.8,225.8]	White	Rural	15.8354	225	dp1
(224.8,225.8]	White	Urban	4.34027	225	dp1
(225.8,226.8]	Asian	Rural	13.5978	226	dp1
(225.8,226.8]	Asian	Urban	2.29435	226	dp1
(225.8,226.8]	Black or African American	Rural	21.1131	226	dp1
(225.8,226.8]	Black or African American	Urban	3.8147	226	dp1
(225.8,226.8]	Hispanic	Rural	24.9791	226	dp1
(225.8,226.8]	Hispanic	Urban	3.55798	226	dp1
(225.8,226.8]	White	Rural	16.0443	226	dp1
(225.8,226.8]	White	Urban	4.37681	226	dp1
(226.8,227.8]	Asian	Rural	5.77733	227	dp1
(226.8,227.8]	Asian	Urban	2.21865	227	dp1
(226.8,227.8]	Black or African American	Rural	12.4829	227	dp1
(226.8,227.8]	Black or African American	Urban	3.91532	227	dp1
(226.8,227.8]	Hispanic	Rural	10.8583	227	dp1
(226.8,227.8]	Hispanic	Urban	4.16237	227	dp1
(226.8,227.8]	White	Rural	16.1217	227	dp1
(226.8,227.8]	White	Urban	4.36864	227	dp1
(227.8,228.7]	Asian	Rural	48.2796	228	dp1
(227.8,228.7]	Asian	Urban	2.32469	228	dp1
(227.8,228.7]	Black or African American	Rural	18.0773	228	dp1
(227.8,228.7]	Black or African American	Urban	4.16231	228	dp1
(227.8,228.7]	Hispanic	Rural	11.2948	228	dp1
(227.8,228.7]	Hispanic	Urban	3.52608	228	dp1
(227.8,228.7]	White	Rural	16.563	228	dp1
(227.8,228.7]	White	Urban	4.31671	228	dp1
(228.7,229.7]	Asian	Rural	8.85957	229	dp1
(228.7,229.7]	Asian	Urban	2.33352	229	dp1
(228.7,229.7]	Black or African American	Rural	19.5234	229	dp1
(228.7,229.7]	Black or African American	Urban	3.70716	229	dp1
(228.7,229.7]	Hispanic	Rural	12.5541	229	dp1
(228.7,229.7]	Hispanic	Urban	3.6113	229	dp1
(228.7,229.7]	White	Rural	15.9369	229	dp1
(228.7,229.7]	White	Urban	4.47757	229	dp1
(229.7,230.7]	Asian	Rural	12.8579	230	dp1
(229.7,230.7]	Asian	Urban	2.23146	230	dp1
(229.7,230.7]	Black or African American	Rural	13.4991	230	dp1
(229.7,230.7]	Black or African American	Urban	4.81386	230	dp1
(229.7,230.7]	Hispanic	Rural	12.7092	230	dp1
(229.7,230.7]	Hispanic	Urban	3.65557	230	dp1
(229.7,230.7]	White	Rural	16.1181	230	dp1
(229.7,230.7]	White	Urban	4.32239	230	dp1
(230.7,231.7]	Asian	Rural	8.97625	231	dp1
(230.7,231.7]	Asian	Urban	2.2758	231	dp1
(230.7,231.7]	Black or African American	Rural	15.8831	231	dp1
(230.7,231.7]	Black or African American	Urban	3.57077	231	dp1
(230.7,231.7]	Hispanic	Rural	13.2142	231	dp1
(230.7,231.7]	Hispanic	Urban	3.33924	231	dp1
(230.7,231.7]	White	Rural	15.7169	231	dp1
(230.7,231.7]	White	Urban	4.45976	231	dp1
(231.7,232.7]	Asian	Rural	6.22753	232	dp1
(231.7,232.7]	Asian	Urban	2.26382	232	dp1
(231.7,232.7]	Black or African American	Rural	12.7031	232	dp1
(231.7,232.7]	Black or African American	Urban	4.05342	232	dp1
(231.7,232.7]	Hispanic	Rural	13.2335	232	dp1
(231.7,232.7]	Hispanic	Urban	3.27694	232	dp1
(231.7,232.7]	White	Rural	15.4384	232	dp1
(231.7,232.7]	White	Urban	4.33627	232	dp1
(232.7,233.7]	Asian	Rural	6.4561	233	dp1
(232.7,233.7]	Asian	Urban	2.28388	233	dp1
(232.7,233.7]	Black or African American	Rural	16.5385	233	dp1
(232.7,233.7]	Black or African American	Urban	3.81634	233	dp1
(232.7,233.7]	Hispanic	Rural	12.4165	233	dp1
(232.7,233.7]	Hispanic	Urban	3.49011	233	dp1
(232.7,233.7]	White	Rural	16.1149	233	dp1
(232.7,233.7]	White	Urban	4.37315	233	dp1
(233.7,234.7]	Asian	Rural	14.3346	234	dp1
(233.7,234.7]	Asian	Urban	2.50566	234	dp1
(233.7,234.7]	Black or African American	Rural	15.2862	234	dp1
(233.7,234.7]	Black or African American	Urban	3.86725	234	dp1
(233.7,234.7]	Hispanic	Rural	16.1546	234	dp1
(233.7,234.7]	Hispanic	Urban	3.55548	234	dp1
(233.7,234.7]	White	Rural	16.1157	234	dp1
(233.7,234.7]	White	Urban	4.45954	234	dp1
(234.7,235.7]	Asian	Rural	5.98467	235	dp1
(234.7,235.7]	Asian	Urban	2.46683	235	dp1
(234.7,235.7]	Black or African American	Rural	20.7485	235	dp1
(234.7,235.7]	Black or African American	Urban	4.15478	235	dp1
(234.7,235.7]	Hispanic	Rural	17.0384	235	dp1
(234.7,235.7]	Hispanic	Urban	3.96128	235	dp1
(234.7,235.7]	White	Rural	16.9417	235	dp1
(234.7,235.7]	White	Urban	4.4622	235	dp1
(235.7,236.7]	Asian	Rural	12.9013	236	dp1
(235.7,236.7]	Asian	Urban	2.33001	236	dp1
(235.7,236.7]	Black or African American	Rural	16.7952	236	dp1
(235.7,236.7]	Black or African American	Urban	6.36472	236	dp1
(235.7,236.7]	Hispanic	Rural	12.9605	236	dp1
(235.7,236.7]	Hispanic	Urban	3.24734	236	dp1
(235.7,236.7]	White	Rural	16.4621	236	dp1
(235.7,236.7]	White	Urban	4.66076	236	dp1
(236.7,237.7]	Asian	Rural	6.19182	237	dp1
(236.7,237.7]	Asian	Urban	2.41545	237	dp1
(236.7,237.7]	Black or African American	Rural	16.6597	237	dp1
(236.7,237.7]	Black or African American	Urban	3.966	237	dp1
(236.7,237.7]	Hispanic	Rural	9.94418	237	dp1
(236.7,237.7]	Hispanic	Urban	3.62838	237	dp1
(236.7,237.7]	White	Rural	15.4364	237	dp1
(236.7,237.7]	White	Urban	4.59381	237	dp1
(237.7,238.6]	Asian	Rural	5.4987	238	dp1
(237.7,238.6]	Asian	Urban	2.49183	238	dp1
(237.7,238.6]	Black or African American	Rural	14.1538	238	dp1
(237.7,238.6]	Black or African American	Urban	3.82341	238	dp1
(237.7,238.6]	Hispanic	Rural	19.8297	238	dp1
(237.7,238.6]	Hispanic	Urban	4.06429	238	dp1
(237.7,238.6]	White	Rural	16.8841	238	dp1
(237.7,238.6]	White	Urban	4.34985	238	dp1
(238.6,239.6]	Asian	Rural	7.47259	239	dp1
(238.6,239.6]	Asian	Urban	2.41177	239	dp1
(238.6,239.6]	Black or African American	Rural	17.5523	239	dp1
(238.6,239.6]	Black or African American	Urban	3.60395	239	dp1
(238.6,239.6]	Hispanic	Rural	14.9179	239	dp1
(238.6,239.6]	Hispanic	Urban	3.46876	239	dp1
(238.6,239.6]	White	Rural	15.722	239	dp1
(238.6,239.6]	White	Urban	4.29045	239	dp1
(239.6,240.6]	Asian	Rural	11.7884	240	dp1
(239.6,240.6]	Asian	Urban	2.4864	240	dp1
(239.6,240.6]	Black or African American	Rural	13.8507	240	dp1
(239.6,240.6]	Black or African American	Urban	3.5908	240	dp1
(239.6,240.6]	Hispanic	Rural	15.301	240	dp1
(239.6,240.6]	Hispanic	Urban	3.48977	240	dp1
(239.6,240.6]	White	Rural	17.9441	240	dp1
(239.6,240.6]	White	Urban	4.4625	240	dp1
(240.6,241.6]	Asian	Rural	20.5568	241	dp1
(240.6,241.6]	Asian	Urban	2.38698	241	dp1
(240.6,241.6]	Black or African American	Rural	18.8526	241	dp1
(240.6,241.6]	Black or African American	Urban	3.97011	241	dp1
(240.6,241.6]	Hispanic	Rural	14.0536	241	dp1
(240.6,241.6]	Hispanic	Urban	3.68523	241	dp1
(240.6,241.6]	White	Rural	18.304	241	dp1
(240.6,241.6]	White	Urban	4.23729	241	dp1
(241.6,242.6]	Asian	Rural	7.68918	242	dp1
(241.6,242.6]	Asian	Urban	2.55441	242	dp1
(241.6,242.6]	Black or African American	Rural	16.9766	242	dp1
(241.6,242.6]	Black or African American	Urban	3.78295	242	dp1
(241.6,242.6]	Hispanic	Rural	12.8048	242	dp1
(241.6,242.6]	Hispanic	Urban	3.36501	242	dp1
(241.6,242.6]	White	Rural	16.4663	242	dp1
(241.6,242.6]	White	Urban	4.38757	242	dp1
(242.6,243.6]	Asian	Rural	13.3371	243	dp1
(242.6,243.6]	Asian	Urban	2.56241	243	dp1
(242.6,243.6]	Black or African American	Rural	13.3919	243	dp1
(242.6,243.6]	Black or African American	Urban	3.66782	243	dp1
(242.6,243.6]	Hispanic	Rural	13.6747	243	dp1
(242.6,243.6]	Hispanic	Urban	4.26319	243	dp1
(242.6,243.6]	White	Rural	21.7328	243	dp1
(242.6,243.6]	White	Urban	4.25264	243	dp1
(243.6,244.6]	Asian	Rural	8.84889	244	dp1
(243.6,244.6]	Asian	Urban	2.45382	244	dp1
(243.6,244.6]	Black or African American	Rural	11.8174	244	dp1
(243.6,244.6]	Black or African American	Urban	3.97978	244	dp1
(243.6,244.6]	Hispanic	Rural	11.5003	244	dp1
(243.6,244.6]	Hispanic	Urban	3.53006	244	dp1
(243.6,244.6]	White	Rural	15.5609	244	dp1
(243.6,244.6]	White	Urban	4.39123	244	dp1
(244.6,245.6]	Asian	Rural	12.1857	245	dp1
(244.6,245.6]	Asian	Urban	2.40034	245	dp1
(244.6,245.6]	Black or African American	Rural	24.4468	245	dp1
(244.6,245.6]	Black or African American	Urban	3.72491	245	dp1
(244.6,245.6]	Hispanic	Rural	12.4633	245	dp1
(244.6,245.6]	Hispanic	Urban	3.95793	245	dp1
(244.6,245.6]	White	Rural	15.2714	245	dp1
(244.6,245.6]	White	Urban	4.39061	245	dp1
(245.6,246.6]	Asian	Rural	6.69228	246	dp1
(245.6,246.6]	Asian	Urban	2.56417	246	dp1
(245.6,246.6]	Black or African American	Rural	11.4973	246	dp1
(245.6,246.6]	Black or African American	Urban	3.65683	246	dp1
(245.6,246.6]	Hispanic	Rural	14.969	246	dp1
(245.6,246.6]	Hispanic	Urban	3.51363	246	dp1
(245.6,246.6]	White	Rural	15.2489	246	dp1
(245.6,246.6]	White	Urban	4.24412	246	dp1
(246.6,247.6]	Asian	Rural	7.20762	247	dp1
(246.6,247.6]	Asian	Urban	2.64239	247	dp1
(246.6,247.6]	Black or African American	Rural	12.8813	247	dp1
(246.6,247.6]	Black or African American	Urban	3.93942	247	dp1
(246.6,247.6]	Hispanic	Rural	12.2029	247	dp1
(246.6,247.6]	Hispanic	Urban	3.6142	247	dp1
(246.6,247.6]	White	Rural	15.4894	247	dp1
(246.6,247.6]	White	Urban	4.49941	247	dp1
(247.6,248.5]	Asian	Rural	6.43486	248	dp1
(247.6,248.5]	Asian	Urban	2.46243	248	dp1
(247.6,248.5]	Black or African American	Rural	12.6523	248	dp1
(247.6,248.5]	Black or African American	Urban	4.60204	248	dp1
(247.6,248.5]	Hispanic	Rural	12.0995	248	dp1
(247.6,248.5]	Hispanic	Urban	3.75873	248	dp1
(247.6,248.5]	White	Rural	15.7865	248	dp1
(247.6,248.5]	White	Urban	4.40833	248	dp1
(248.5,249.5]	Asian	Rural	5.79185	249	dp1
(248.5,249.5]	Asian	Urban	2.56954	249	dp1
(248.5,249.5]	Black or African American	Rural	21.7494	249	dp1
(248.5,249.5]	Black or African American	Urban	3.82754	249	dp1
(248.5,249.5]	Hispanic	Rural	12.1877	249	dp1
(248.5,249.5]	Hispanic	Urban	4.10305	249	dp1
(248.5,249.5]	White	Rural	15.2236	249	dp1
(248.5,249.5]	White	Urban	4.3915	249	dp1
(249.5,250.5]	Asian	Rural	9.42436	250	dp1
(249.5,250.5]	Asian	Urban	3.13983	250	dp1
(249.5,250.5]	Black or African American	Rural	14.8973	250	dp1
(249.5,250.5]	Black or African American	Urban	5.81529	250	dp1
(249.5,250.5]	Hispanic	Rural	10.2166	250	dp1
(249.5,250.5]	Hispanic	Urban	4.23414	250	dp1
(249.5,250.5]	White	Rural	18.0496	250	dp1
(249.5,250.5]	White	Urban	4.73606	250	dp1
(250.5,251.5]	Asian	Rural	10.0163	251	dp1
(250.5,251.5]	Asian	Urban	2.653	251	dp1
(250.5,251.5]	Black or African American	Rural	13.8741	251	dp1
(250.5,251.5]	Black or African American	Urban	3.98496	251	dp1
(250.5,251.5]	Hispanic	Rural	11.5953	251	dp1
(250.5,251.5]	Hispanic	Urban	3.29802	251	dp1
(250.5,251.5]	White	Rural	15.3743	251	dp1
(250.5,251.5]	White	Urban	4.40577	251	dp1
(251.5,252.5]	Asian	Rural	8.70788	252	dp1
(251.5,252.5]	Asian	Urban	2.63771	252	dp1
(251.5,252.5]	Black or African American	Rural	18.4453	252	dp1
(251.5,252.5]	Black or African American	Urban	4.93241	252	dp1
(251.5,252.5]	Hispanic	Rural	12.3648	252	dp1
(251.5,252.5]	Hispanic	Urban	3.42827	252	dp1
(251.5,252.5]	White	Rural	16.3039	252	dp1
(251.5,252.5]	White	Urban	4.42843	252	dp1
(252.5,253.5]	Asian	Rural	5.34949	253	dp1
(252.5,253.5]	Asian	Urban	2.48757	253	dp1
(252.5,253.5]	Black or African American	Rural	19.211	253	dp1
(252.5,253.5]	Black or African American	Urban	4.06149	253	dp1
(252.5,253.5]	Hispanic	Rural	13.4893	253	dp1
(252.5,253.5]	Hispanic	Urban	3.50622	253	dp1
(252.5,253.5]	White	Rural	15.0745	253	dp1
(252.5,253.5]	White	Urban	4.41502	253	dp1
(253.5,254.5]	Asian	Rural	9.30123	254	dp1
(253.5,254.5]	Asian	Urban	2.66856	254	dp1
(253.5,254.5]	Black or African American	Rural	20.6955	254	dp1
(253.5,254.5]	Black or African American	Urban	4.12318	254	dp1
(253.5,254.5]	Hispanic	Rural	16.8653	254	dp1
(253.5,254.5]	Hispanic	Urban	3.75038	254	dp1
(253.5,254.5]	White	Rural	17.5753	254	dp1
[truncated: 17,201 more rows]

## Sheet: Figure 2_5
gap_income	rural	state		gap_race	rural	state
67.3381	0	Alaska		-2.82103	0	Alaska
132.806	1	Alaska		-78.1236	1	Alaska
-0.603277	0	Alabama		1.69489	0	Alabama
15.1406	1	Alabama		4.8842	1	Alabama
-5.92436	0	Arkansas		3.46808	0	Arkansas
10.3403	1	Arkansas		10.1952	1	Arkansas
-0.741501	0	Arizona		1.03229	0	Arizona
-2.65917	1	Arizona		8.89395	1	Arizona
-0.483304	0	California		-0.212417	0	California
-3.98875	1	California		-0.651113	1	California
-0.368877	0	Colorado		-0.768517	0	Colorado
0.809373	1	Colorado		3.08911	1	Colorado
-1.1277	0	Connecticut		-1.36875	0	Connecticut
-1.63728	1	Connecticut		-2.4113	1	Connecticut
0.736242	0	District of Columbia		0.526525	0	District of Columbia
-0.36705	1	District of Columbia		-0.248885	1	District of Columbia
-1.64451	0	Delaware		-0.884898	0	Delaware
-4.35498	1	Delaware		-2.79481	1	Delaware
-0.720782	0	Florida		-0.224011	0	Florida
3.42479	1	Florida		0.412036	1	Florida
-1.75839	0	Georgia		1.59361	0	Georgia
9.6873	1	Georgia		4.22468	1	Georgia
-0.381258	0	Hawaii		0.349592	0	Hawaii
-1.04134	1	Hawaii		3.99123	1	Hawaii
-1.87636	0	Iowa		0.06766	0	Iowa
0.184274	1	Iowa		3.4096	1	Iowa
0.131171	0	Idaho		1.2663	0	Idaho
2.68336	1	Idaho		4.44529	1	Idaho
-3.32508	0	Illinois		1.43797	0	Illinois
-1.82707	1	Illinois		3.07657	1	Illinois
-2.61417	0	Indiana		-0.644306	0	Indiana
-1.0874	1	Indiana		0.956322	1	Indiana
-1.96738	0	Kansas		2.55462	0	Kansas
-0.27013	1	Kansas		11.9626	1	Kansas
-6.02467	0	Kentucky		2.96426	0	Kentucky
-0.233346	1	Kentucky		4.72235	1	Kentucky
-1.14762	0	Louisiana		2.34455	0	Louisiana
3.59127	1	Louisiana		7.60979	1	Louisiana
-0.861631	0	Massachusetts		-0.884021	0	Massachusetts
-2.74673	1	Massachusetts		-1.84828	1	Massachusetts
-0.144392	0	Maine		-0.946331	0	Maine
1.59543	1	Maine		1.72186	1	Maine
-0.910209	0	Maryland		-0.843543	0	Maryland
-2.51113	1	Maryland		-0.524465	1	Maryland
-1.7575	0	Michigan		-0.296926	0	Michigan
-1.8219	1	Michigan		2.10683	1	Michigan
-2.69478	0	Minnesota		-0.152053	0	Minnesota
1.16084	1	Minnesota		5.09516	1	Minnesota
-3.75702	0	Missouri		1.54622	0	Missouri
0.115786	1	Missouri		8.45886	1	Missouri
1.78303	0	Mississippi		3.68061	0	Mississippi
7.81822	1	Mississippi		7.65979	1	Mississippi
1.29405	0	Montana		8.60821	0	Montana
7.96848	1	Montana		27.7727	1	Montana
-1.15562	0	North Carolina		0.0109499	0	North Carolina
0.415118	1	North Carolina		0.0942884	1	North Carolina
-0.578981	0	North Dakota		-0.635073	0	North Dakota
1.48003	1	North Dakota		10.2007	1	North Dakota
-2.17299	0	Nebraska		0.399557	0	Nebraska
0.447523	1	Nebraska		9.69708	1	Nebraska
-0.573658	0	New Hampshire		-0.904163	0	New Hampshire
0.260992	1	New Hampshire		1.27963	1	New Hampshire
-1.18186	0	New Jersey		-0.285402	0	New Jersey
-3.75759	1	New Jersey		-1.43629	1	New Jersey
2.92365	0	New Mexico		-0.755423	0	New Mexico
3.4169	1	New Mexico		6.45506	1	New Mexico
-1.23611	0	Nevada		-0.589137	0	Nevada
-2.15025	1	Nevada		2.22736	1	Nevada
-1.07048	0	New York		-0.423374	0	New York
-1.20691	1	New York		0.546367	1	New York
-2.12687	0	Ohio		-0.324537	0	Ohio
-0.24597	1	Ohio		1.34762	1	Ohio
-1.81406	0	Oklahoma		0.515231	0	Oklahoma
-0.262681	1	Oklahoma		2.04517	1	Oklahoma
-0.324065	0	Oregon		-0.180157	0	Oregon
0.364141	1	Oregon		4.00753	1	Oregon
-3.01236	0	Pennsylvania		0.00833279	0	Pennsylvania
-0.788817	1	Pennsylvania		1.0658	1	Pennsylvania
-0.90508	0	Rhode Island		-1.06806	0	Rhode Island
-4.20328	1	Rhode Island		-7.53432	1	Rhode Island
2.60152	0	South Carolina		2.30634	0	South Carolina
5.53104	1	South Carolina		4.92563	1	South Carolina
-0.185888	0	South Dakota		0.519602	0	South Dakota
3.58597	1	South Dakota		16.2851	1	South Dakota
-3.16629	0	Tennessee		1.38823	0	Tennessee
1.89633	1	Tennessee		1.33372	1	Tennessee
-1.75678	0	Texas		1.55552	0	Texas
-1.92797	1	Texas		8.41536	1	Texas
0.00273115	0	Utah		-0.928543	0	Utah
-0.64092	1	Utah		8.91616	1	Utah
-1.46909	0	Virginia		0.795822	0	Virginia
-2.20605	1	Virginia		6.74508	1	Virginia
-0.356821	0	Vermont		-1.26176	0	Vermont
0.847088	1	Vermont		1.54468	1	Vermont
-0.855543	0	Washington		-0.669938	0	Washington
-0.382275	1	Washington		2.12336	1	Washington
-4.40802	0	Wisconsin		-0.747918	0	Wisconsin
-0.0871713	1	Wisconsin		3.10899	1	Wisconsin
-1.75324	0	West Virginia		2.86447	0	West Virginia
0.304928	1	West Virginia		5.15756	1	West Virginia
-1.8275	0	Wyoming		1.16015	0	Wyoming
3.65672	1	Wyoming		4.21853	1	Wyoming

## Sheet: Figure 3
Panel a			Panel b			Panel c			Panel d
state	code		state	code		state	code		state	code
Alabama	income negative		Alaska	income positive		Arkansas	income negative		Alaska	income positive
Arkansas	income negative		Arizona	income negative		Arizona	income negative		Alabama	income positive
Arizona	income negative		California	equal		Colorado	income negative		Arkansas	income positive
California	income negative		Colorado	income positive		Connecticut	income positive		California	equal
Colorado	income negative		Connecticut	income positive		Florida	income negative		Colorado	income positive
Connecticut	income negative		Delaware	income positive		Hawaii	income positive		Connecticut	income positive
Delaware	income negative		Florida	income negative		Iowa	income negative		Hawaii	income positive
Florida	income negative		Hawaii	income negative		Idaho	income negative		Iowa	income positive
Georgia	income negative		Iowa	income positive		Illinois	income negative		Idaho	income positive
Hawaii	income positive		Idaho	income positive		Indiana	income negative		Kansas	equal
Iowa	income negative		Illinois	income negative		Kansas	income negative		Kentucky	income positive
Idaho	income negative		Indiana	income positive		Louisiana	income negative		Massachusetts	income positive
Illinois	income negative		Kansas	equal		Massachusetts	income positive		Maine	income positive
Indiana	income negative		Louisiana	income negative		Maryland	income negative		Maryland	income positive
Kansas	income negative		Massachusetts	income positive		Michigan	income negative		Michigan	income positive
Kentucky	income negative		Maine	income negative		Minnesota	income negative		Minnesota	income positive
Louisiana	income negative		Maryland	income positive		Missouri	income negative		Mississippi	income positive
Massachusetts	income negative		Minnesota	income positive		Montana	income negative		Montana	income positive
Maine	income negative		Montana	income positive		North Dakota	income negative		North Carolina	income positive
Maryland	income negative		North Dakota	equal		Nebraska	income negative		North Dakota	equal
Michigan	income negative		Nebraska	income positive		New Hampshire	income negative		Nebraska	income positive
Minnesota	income negative		New Hampshire	income positive		New Jersey	income negative		New Hampshire	income positive
Missouri	income negative		New Mexico	income negative		Nevada	income negative		New Mexico	equal
Mississippi	income negative		Nevada	income positive		New York	income negative		Nevada	income positive
Montana	income negative		New York	income positive		Ohio	income negative		Ohio	income positive
North Carolina	income negative		Ohio	income positive		Oklahoma	income negative		Oklahoma	income positive
North Dakota	income negative		Oklahoma	income negative		Oregon	income positive		Oregon	income positive
Nebraska	income negative		Oregon	income negative		Pennsylvania	income negative		Pennsylvania	income positive
New Hampshire	income negative		Pennsylvania	income negative		Rhode Island	income positive		Rhode Island	income positive
New Jersey	income negative		Rhode Island	income positive		South Carolina	income negative		South Carolina	income negative
New Mexico	income negative		South Carolina	income negative		South Dakota	income negative		South Dakota	income positive
Nevada	income negative		South Dakota	income positive		Texas	income negative		Tennessee	equal
New York	income negative		Tennessee	income negative		Vermont	income negative		Utah	income positive
Ohio	income negative		Texas	income negative		Wisconsin	income negative		Vermont	income positive
Oklahoma	income negative		Utah	equal		West Virginia	income negative		Washington	income positive
Oregon	income negative		Virginia	equal		Wyoming	income negative		Wisconsin	income positive
Pennsylvania	income negative		Vermont	income negative		Alaska	race negative		Wyoming	income positive
Rhode Island	income negative		Washington	income positive		Alabama	race positive		Arizona	race positive
South Carolina	income negative		West Virginia	income negative		California	race negative		Delaware	race negative
South Dakota	income negative		Wyoming	income positive		Delaware	race positive		Florida	race positive
Tennessee	income negative		District of Columbia	income negative		Georgia	race positive		Georgia	race positive
Texas	income negative		Alabama	race negative		Kentucky	race negative		Illinois	race positive
Utah	income negative		Arkansas	race negative		Maine	race positive		Indiana	race positive
Virginia	income negative		Georgia	race negative		Mississippi	race positive		Louisiana	race positive
Vermont	income negative		Kentucky	race negative		North Carolina	race negative		Missouri	race positive
Washington	income negative		Michigan	race positive		New Mexico	race positive		New Jersey	race positive
Wisconsin	income negative		Missouri	race positive		Tennessee	race positive		New York	race positive
West Virginia	income negative		Mississippi	race negative		Utah	race negative		Texas	race positive
Wyoming	income negative		North Carolina	race negative		Virginia	race negative		Virginia	race positive
Alaska	race negative		New Jersey	race negative		Washington	race negative		West Virginia	race negative
			Wisconsin	race positive					District of Columbia	race positive

## Sheet: Figure 4
key	beta	se	location	type
MUD gap	0.26	0.103	rural	income
SFD gap	0.983	0.091	rural	income
density gap	0.228	0.108	rural	income
income gap	-0.523	0.083	rural	income
black percent gap	0.087	0.101	rural	income
highway gap	1.205	0.219	rural	income
MUD gap	-0.37	0.086	urban	income
SFD gap	0.036	0.089	urban	income
density gap	0.023	0.042	urban	income
income gap	-0.111	0.061	urban	income
black percent gap	0.054	0.052	urban	income
highway gap	0.433	0.079	urban	income
MUD gap	0.117356	0.0769732	rural	race
SFD gap	0.858049	0.0908948	rural	race
density gap	0.018	0.0905846	rural	race
income gap	-0.207739	0.11693	rural	race
poverty gap	0.222782	0.120077	rural	race
highway gap	1.28896	0.276361	rural	race
MUD gap	-0.395949	0.0691852	urban	race
SFD gap	-0.250907	0.0669892	urban	race
density gap	-0.0192	0.0371	urban	race
income gap	-0.13803	0.0865884	urban	race
poverty gap	-0.305125	0.0769133	urban	race
highway gap	0.447464	0.0693227	urban	race

## Sheet: Figure 6
STATE	dp1	dp5
AK	102.309	133.975
AL	15.1401	22.0802
AR	19.2613	31.9901
AZ	5.9714	10.0719
CA	1.97764	3.0372
CO	3.29515	5.88495
CT	2.81628	4.53379
DC	0.972907	1.60526
DE	3.72621	5.59146
FL	4.29206	6.53353
GA	6.59142	10.4184
HI	2.39649	4.64348
IA	12.1051	21.3227
ID	11.4978	26.4999
IL	7.34766	11.3231
IN	9.22296	15.5102
KS	12.9474	24.3066
KY	14.8326	25.4647
LA	13.2731	20.8537
MA	2.16895	3.35551
MD	2.41718	4.0454
ME	8.29234	13.496
MI	6.52411	11.0313
MN	10.8257	18.7172
MO	10.7421	15.9995
MS	22.0056	34.7706
MT	31.1654	57.2124
NC	5.90084	9.92978
ND	21.9144	37.6185
NE	11.6071	21.2821
NH	7.61787	12.1398
NJ	3.0658	5.08829
NM	17.0903	33.485
NV	4.1727	7.31841
NY	2.8817	4.71411
OH	5.08011	8.48967
OK	9.35951	17.7843
OR	4.41589	8.41045
PA	6.05937	10.038
RI	2.26389	3.2972
SC	8.8887	14.1096
SD	26.2541	55.1025
TN	9.99429	15.9656
TX	7.56325	13.0584
UT	4.02653	8.09982
VA	6.47963	10.0204
VT	5.96081	9.62441
WA	4.11358	7.21435
WI	10.8749	18.6292
WV	14.7786	22.7278
WY	20.4006	58.1505

## Sheet: stata_mapping
state	fips	code
Alabama	1	AL
Alaska	2	AK
Arizona	4	AZ
Arkansas	5	AR
California	6	CA
Colorado	8	CO
Connecticut	9	CT
Delaware	10	DE
District of Columbia	11	DC
Florida	12	FL
Georgia	13	GA
Hawaii	15	HI
Idaho	16	ID
Illinois	17	IL
Indiana	18	IN
Iowa	19	IA
Kansas	20	KS
Kentucky	21	KY
Louisiana	22	LA
Maine	23	ME
Maryland	24	MD
Massachusetts	25	MA
Michigan	26	MI
Minnesota	27	MN
Mississippi	28	MS
Missouri	29	MO
Montana	30	MT
Nebraska	31	NE
Nevada	32	NV
New Hampshire	33	NH
New Jersey	34	NJ
New Mexico	35	NM
New York	36	NY
North Carolina	37	NC
North Dakota	38	ND
Ohio	39	OH
Oklahoma	40	OK
Oregon	41	OR
Pennsylvania	42	PA
Rhode Island	44	RI
South Carolina	45	SC
South Dakota	46	SD
Tennessee	47	TN
Texas	48	TX
Utah	49	UT
Vermont	50	VT
Virginia	51	VA
Washington	53	WA
West Virginia	54	WV
Wisconsin	55	WI
Wyoming	56	WY
